# Supplementary material for: Whole-genome bisulfite sequencing of cell-free DNA unveils age-dependent and ALS-associated methylation alterations
Source: Cell Biosci. 2025 Feb 20;15:26. doi: 10.1186/s13578-025-01366-1 (PMC11843967; doi:10.1186/s13578-025-01366-1)
Supplement: Supplementary file 1 — Supplementary Material 1 [file 13578_2025_1366_MOESM1_ESM.xlsx]

## Sheet: Table S1
Supplementary Table 1. Sample information and WGBS summary data for aging and ALS studies
Study	Sample	Condition	Gender Default	Race Default	Plasma_draw_age	Cohort	Aligned pairs	Number of CpGs covered
Aging study	C1	Control	Female	Cauc	23	Emory	275467565	23989378
	C2	Control	Female	Cauc	16	Emory	248058186	24176917
	C3	Control	Male	Asian	20	Emory	254445774	24574423
	C4	Control	Female	Cauc	20	Emory	218535954	23182791
	C5	Control	Male	Cauc	20	Emory	289682118	23939832
	1050764	Control	Male	Cauc	63	Northwestern	204526345	22634357
	1050648	Control	Male	Cauc	39	Northwestern	264649292	23264377
	1040492	Control	Male	Cauc	46	Northwestern	227208097	23264377
	1070854	Control	Female	Cauc	36	Northwestern	214303867	23828264
	1050685	Control	Female	Cauc	59	Northwestern	247658558	23793869
	1050677	Control	Female	Cauc	51	Northwestern	271641333	23869708
	1040483	Control	Female	Cauc	42	Northwestern	338791091	25025043
ALS study	M57TWS	ALS	Male	Cauc	57	UCSD	327123473	23068810
	M60TLW	ALS	Male	Cauc	60	UCSD	492077932	25371600
	M64RDD	ALS	Male	Cauc	64	UCSD	446525356	25424251
	M66TWD	ALS	Male	Cauc	66	UCSD	469453458	24940248
	M64RBC	ALS	Male	Cauc	64	UCSD	360199125	25396069
	M56LBL	ALS	Male	Cauc	56	UCSD	475397986	25172717
	M65DHN	ALS	Male	Cauc	65	UCSD	475397986	24032060
	M50KMK	ALS	Male	Cauc	50	UCSD	417591726	24733399
	M56JCA	ALS	Male	Cauc	56	UCSD	363087865	23834267
	M58JJZ	ALS	Male	Cauc	58	UCSD	293072389	24014320
	M56BLR	Control	Male	Cauc	56	UCSD	353617953	24196318
	M57G-C	Control	Male	Cauc	57	UCSD	357167690	24821528
	M61DEH	Control	Male	Cauc	61	UCSD	333857565	24481871
	M80MLR	Control	Male	Cauc	80	UCSD	360589694	22788492
	M5OCMA	Control	Male	Cauc	50	UCSD	359466683	24173628
	M61DKP	Control	Male	Cauc	61	UCSD	322678990	24162252
	M60PTS	Control	Male	Cauc	60	UCSD	323742598	25989638
	M55RJZ	Control	Male	Cauc	55	UCSD	287298699	23520522

## Sheet: Table S2
Supplementary Table 2. Genimic location of age-assocaited CpGs at FDR<0.05
chr	pos	stat	Status	pval	fdr
chr17	62213899	13.777	Hypermethylation	3.5e-43	4.83e-36
chrX	26379378	13.4742	Hypermethylation	2.22e-41	2.04e-34
chr22	39976186	13.0384	Hypermethylation	7.4e-39	3.74e-32
chr9	26188156	13.0312	Hypermethylation	8.13e-39	3.74e-32
chr3	77301831	11.4306	Hypermethylation	2.94e-30	7.37e-24
chr10	3264643	11.352	Hypermethylation	7.25e-30	1.67e-23
chr10	3256013	11.044	Hypermethylation	2.34e-28	4.31e-22
chr20	9593264	10.9144	Hypermethylation	9.84e-28	1.7e-21
chr19	5003274	10.587	Hypermethylation	3.43e-26	5.25e-20
chr1	25638010	10.1502	Hypermethylation	3.31e-24	4.8e-18
chr1	183930806	10.0477	Hypermethylation	9.4e-24	1.23e-17
chrX	26685350	9.86405	Hypermethylation	5.96e-23	7.47e-17
chr10	3261102	9.65708	Hypermethylation	4.59e-22	5.27e-16
chr2	132554537	9.60994	Hypermethylation	7.26e-22	8.01e-16
chr12	52621804	9.52191	Hypermethylation	1.7e-21	1.67e-15
chr10	3255727	9.46814	Hypermethylation	2.85e-21	2.71e-15
chr13	37675979	9.3046	Hypermethylation	1.35e-20	1.12e-14
chr6	134767556	9.10603	Hypermethylation	8.55e-20	6.37e-14
chr5	58135358	9.09495	Hypermethylation	9.46e-20	6.87e-14
chr7	73828506	9.04125	Hypermethylation	1.55e-19	1.1e-13
chr8	139096231	8.98763	Hypermethylation	2.53e-19	1.7e-13
chr3	127708287	8.94784	Hypermethylation	3.63e-19	2.38e-13
chr13	37679267	8.85129	Hypermethylation	8.65e-19	5.19e-13
chr6	33108814	8.7988	Hypermethylation	1.38e-18	7.98e-13
chr19	15929923	8.78045	Hypermethylation	1.63e-18	9.16e-13
chr8	139113214	8.7734	Hypermethylation	1.73e-18	9.56e-13
chr8	139096770	8.71563	Hypermethylation	2.89e-18	1.53e-12
chr19	4988914	8.68074	Hypermethylation	3.93e-18	2.01e-12
chr4	189476495	8.63017	Hypermethylation	6.13e-18	3.07e-12
chr17	66137729	8.56384	Hypermethylation	1.09e-17	5.19e-12
chr6	134763693	8.53456	Hypermethylation	1.41e-17	6.36e-12
chr19	4998173	8.52664	Hypermethylation	1.51e-17	6.7e-12
chr20	18793650	8.51885	Hypermethylation	1.61e-17	7.05e-12
chr6	158968867	8.45707	Hypermethylation	2.74e-17	1.16e-11
chr2	167607255	8.43762	Hypermethylation	3.24e-17	1.35e-11
chr6	32607174	8.40452	Hypermethylation	4.3e-17	1.77e-11
chr16	18757162	8.38287	Hypermethylation	5.17e-17	2.09e-11
chr9	6639395	8.31899	Hypermethylation	8.87e-17	3.55e-11
chr7	8555879	8.29801	Hypermethylation	1.06e-16	4.06e-11
chr19	15928010	8.29463	Hypermethylation	1.09e-16	4.06e-11
chr8	139107485	8.25345	Hypermethylation	1.54e-16	5.58e-11
chr20	9692733	8.18542	Hypermethylation	2.71e-16	9.72e-11
chr2	227171148	8.14855	Hypermethylation	3.68e-16	1.3e-10
chr5	163257354	8.12248	Hypermethylation	4.57e-16	1.56e-10
chrX	26157792	8.10254	Hypermethylation	5.38e-16	1.81e-10
chr13	37680081	8.07571	Hypermethylation	6.71e-16	2.23e-10
chr7	139502073	8.05366	Hypermethylation	8.04e-16	2.61e-10
chr4	32180181	8.04923	Hypermethylation	8.33e-16	2.67e-10
chr4	72725522	8.03131	Hypermethylation	9.64e-16	3.06e-10
chr3	63415109	8.02091	Hypermethylation	1.05e-15	3.22e-10
chr1	52297961	8.01026	Hypermethylation	1.14e-15	3.47e-10
chr10	3261042	8.00528	Hypermethylation	1.19e-15	3.54e-10
chr19	5034179	8.00087	Hypermethylation	1.24e-15	3.6e-10
chr7	76630507	8.00028	Hypermethylation	1.24e-15	3.6e-10
chr9	6632101	7.9612	Hypermethylation	1.7e-15	4.89e-10
chr13	37583830	7.9554	Hypermethylation	1.79e-15	5.08e-10
chr5	76056585	7.95245	Hypermethylation	1.83e-15	5.15e-10
chr6	134768272	7.94033	Hypermethylation	2.02e-15	5.62e-10
chr9	26193855	7.89798	Hypermethylation	2.83e-15	7.82e-10
chr9	40638756	7.85973	Hypermethylation	3.85e-15	1.03e-09
chr7	82686923	7.85461	Hypermethylation	4.01e-15	1.06e-09
chr5	144172447	7.82996	Hypermethylation	4.88e-15	1.27e-09
chr8	139093624	7.74183	Hypermethylation	9.8e-15	2.35e-09
chr10	76832509	7.73064	Hypermethylation	1.07e-14	2.54e-09
chr19	5119421	7.71341	Hypermethylation	1.22e-14	2.89e-09
chr13	37785248	7.70837	Hypermethylation	1.27e-14	2.98e-09
chr6	134760299	7.67297	Hypermethylation	1.68e-14	3.86e-09
chr2	227058625	7.66942	Hypermethylation	1.73e-14	3.91e-09
chr6	52604053	7.66444	Hypermethylation	1.8e-14	3.99e-09
chr12	133812242	7.62565	Hypermethylation	2.43e-14	5.12e-09
chrX	26685112	7.62435	Hypermethylation	2.45e-14	5.12e-09
chr7	73831665	7.61382	Hypermethylation	2.66e-14	5.44e-09
chr7	73833172	7.61041	Hypermethylation	2.73e-14	5.54e-09
chr7	101977175	7.58939	Hypermethylation	3.21e-14	6.38e-09
chr10	15313423	7.58558	Hypermethylation	3.31e-14	6.52e-09
chr12	131127158	7.57614	Hypermethylation	3.56e-14	6.95e-09
chr7	56968522	7.57137	Hypermethylation	3.69e-14	7.12e-09
chr2	37376290	7.55555	Hypermethylation	4.17e-14	7.88e-09
chr19	4987485	7.53687	Hypermethylation	4.81e-14	8.85e-09
chr7	70509912	7.53277	Hypermethylation	4.97e-14	9.07e-09
chr6	134778783	7.5285	Hypermethylation	5.13e-14	9.31e-09
chrX	26604118	7.5006	Hypermethylation	6.35e-14	1.13e-08
chr1	121109816	7.47527	Hypermethylation	7.7e-14	1.35e-08
chr1	25611034	7.44347	Hypermethylation	9.81e-14	1.7e-08
chr7	47533420	7.43192	Hypermethylation	1.07e-13	1.85e-08
chr7	10546003	7.42847	Hypermethylation	1.1e-13	1.87e-08
chr11	55773643	7.424	Hypermethylation	1.14e-13	1.92e-08
chr15	101020986	7.42308	Hypermethylation	1.14e-13	1.92e-08
chr16	58781437	7.42284	Hypermethylation	1.15e-13	1.92e-08
chr11	6110334	7.41162	Hypermethylation	1.25e-13	2.06e-08
chr11	61863768	7.35089	Hypermethylation	1.97e-13	3.12e-08
chr4	49289437	7.34536	Hypermethylation	2.05e-13	3.23e-08
chr13	37542916	7.34491	Hypermethylation	2.06e-13	3.23e-08
chr12	131128924	7.33881	Hypermethylation	2.15e-13	3.36e-08
chrX	125843377	7.32972	Hypermethylation	2.31e-13	3.55e-08
chr9	31212249	7.32629	Hypermethylation	2.37e-13	3.63e-08
chr15	63163269	7.32036	Hypermethylation	2.47e-13	3.77e-08
chr10	90499331	7.31863	Hypermethylation	2.51e-13	3.8e-08
chr4	147267929	7.3153	Hypermethylation	2.57e-13	3.87e-08
chr14	54697206	7.31024	Hypermethylation	2.67e-13	4e-08
chrX	27363416	7.3082	Hypermethylation	2.71e-13	4.04e-08
chr3	197827010	7.30333	Hypermethylation	2.81e-13	4.16e-08
chr6	134779760	7.29643	Hypermethylation	2.95e-13	4.34e-08
chr2	175395453	7.28483	Hypermethylation	3.22e-13	4.68e-08
chr19	55535683	7.26272	Hypermethylation	3.79e-13	5.48e-08
chr4	167546962	7.24521	Hypermethylation	4.32e-13	6.17e-08
chr4	160494997	7.23964	Hypermethylation	4.5e-13	6.33e-08
chr20	9684244	7.22831	Hypermethylation	4.89e-13	6.81e-08
chr5	13088412	7.21277	Hypermethylation	5.48e-13	7.52e-08
chr7	70502524	7.21193	Hypermethylation	5.52e-13	7.53e-08
chr19	5003033	7.18712	Hypermethylation	6.62e-13	8.86e-08
chr20	9703739	7.1839	Hypermethylation	6.78e-13	9.03e-08
chrX	40085808	7.12294	Hypermethylation	1.06e-12	1.37e-07
chr10	3257851	7.12094	Hypermethylation	1.07e-12	1.38e-07
chr1	63869366	7.11619	Hypermethylation	1.11e-12	1.41e-07
chr2	110819	7.09474	Hypermethylation	1.3e-12	1.64e-07
chr2	49641907	7.07251	Hypermethylation	1.52e-12	1.9e-07
chr6	14038230	7.05113	Hypermethylation	1.77e-12	2.16e-07
chr9	26151450	7.03195	Hypermethylation	2.04e-12	2.43e-07
chr12	48027908	7.02886	Hypermethylation	2.08e-12	2.47e-07
chr7	82935697	7.01252	Hypermethylation	2.34e-12	2.71e-07
chr6	14046061	7.01234	Hypermethylation	2.34e-12	2.71e-07
chr19	30274622	6.9972	Hypermethylation	2.61e-12	2.99e-07
chr5	158029549	6.99046	Hypermethylation	2.74e-12	3.11e-07
chr15	63150963	6.99006	Hypermethylation	2.75e-12	3.11e-07
chr16	6504910	6.98038	Hypermethylation	2.94e-12	3.3e-07
chr5	167845191	6.95727	Hypermethylation	3.47e-12	3.83e-07
chr3	58217921	6.95654	Hypermethylation	3.49e-12	3.83e-07
chr10	88765284	6.94358	Hypermethylation	3.82e-12	4.15e-07
chr4	69917039	6.94035	Hypermethylation	3.91e-12	4.23e-07
chr4	54743355	6.93569	Hypermethylation	4.04e-12	4.33e-07
chr4	189491473	6.93337	Hypermethylation	4.11e-12	4.37e-07
chr1	52301295	6.93287	Hypermethylation	4.12e-12	4.37e-07
chr20	1884289	6.93225	Hypermethylation	4.14e-12	4.38e-07
chr22	40011272	6.92272	Hypermethylation	4.43e-12	4.66e-07
chr15	91315498	6.92214	Hypermethylation	4.45e-12	4.67e-07
chr1	247606738	6.92013	Hypermethylation	4.51e-12	4.71e-07
chr7	139501854	6.91559	Hypermethylation	4.66e-12	4.84e-07
chr10	90476259	6.91541	Hypermethylation	4.67e-12	4.84e-07
chr1	2055702	6.91262	Hypermethylation	4.76e-12	4.91e-07
chr2	132479058	6.9114	Hypermethylation	4.8e-12	4.94e-07
chr3	16137026	6.8958	Hypermethylation	5.36e-12	5.49e-07
chr5	160187405	6.8902	Hypermethylation	5.57e-12	5.69e-07
chr6	134757127	6.88323	Hypermethylation	5.85e-12	5.95e-07
chr6	14033856	6.88131	Hypermethylation	5.93e-12	6.01e-07
chr18	4442517	6.87776	Hypermethylation	6.08e-12	6.12e-07
chr1	5451420	6.87399	Hypermethylation	6.24e-12	6.24e-07
chr5	58230706	6.85607	Hypermethylation	7.08e-12	6.97e-07
chr2	227117778	6.8337	Hypermethylation	8.27e-12	8.09e-07
chr10	88765914	6.8196	Hypermethylation	9.13e-12	8.84e-07
chr8	98927359	6.8187	Hypermethylation	9.19e-12	8.86e-07
chr3	11559736	6.80218	Hypermethylation	1.03e-11	9.83e-07
chr2	132543791	6.80123	Hypermethylation	1.04e-11	9.87e-07
chrX	27612575	6.79409	Hypermethylation	1.09e-11	1.03e-06
chr11	6036052	6.79408	Hypermethylation	1.09e-11	1.03e-06
chr2	170713214	6.77436	Hypermethylation	1.25e-11	1.17e-06
chr1	201980119	6.77415	Hypermethylation	1.25e-11	1.17e-06
chr6	134781269	6.77225	Hypermethylation	1.27e-11	1.18e-06
chr4	147219301	6.74003	Hypermethylation	1.58e-11	1.43e-06
chr13	37679534	6.73757	Hypermethylation	1.61e-11	1.44e-06
chrX	96073168	6.73734	Hypermethylation	1.61e-11	1.44e-06
chrX	106378920	6.73441	Hypermethylation	1.65e-11	1.46e-06
chr3	59470553	6.73179	Hypermethylation	1.68e-11	1.48e-06
chr5	128395927	6.72958	Hypermethylation	1.7e-11	1.49e-06
chr7	47526622	6.72854	Hypermethylation	1.71e-11	1.49e-06
chr19	4979988	6.70637	Hypermethylation	2e-11	1.71e-06
chr9	136186926	6.70605	Hypermethylation	2e-11	1.71e-06
chr17	66299022	6.70373	Hypermethylation	2.03e-11	1.72e-06
chr17	45800657	6.70137	Hypermethylation	2.06e-11	1.74e-06
chr5	169327890	6.6912	Hypermethylation	2.21e-11	1.84e-06
chr18	48402027	6.69047	Hypermethylation	2.22e-11	1.85e-06
chr9	137848020	6.68938	Hypermethylation	2.24e-11	1.86e-06
chr20	17773060	6.68696	Hypermethylation	2.28e-11	1.88e-06
chr13	27603263	6.67305	Hypermethylation	2.51e-11	2.04e-06
chr1	243095780	6.67295	Hypermethylation	2.51e-11	2.04e-06
chr16	31264267	6.65996	Hypermethylation	2.74e-11	2.21e-06
chr19	4976120	6.65933	Hypermethylation	2.75e-11	2.21e-06
chrY	4999855	6.65472	Hypermethylation	2.84e-11	2.26e-06
chr21	17010779	6.64462	Hypermethylation	3.04e-11	2.4e-06
chr9	26277391	6.644	Hypermethylation	3.05e-11	2.4e-06
chr6	134764036	6.63883	Hypermethylation	3.16e-11	2.44e-06
chr20	6380322	6.63874	Hypermethylation	3.16e-11	2.44e-06
chr7	126615648	6.62797	Hypermethylation	3.4e-11	2.6e-06
chr10	3261178	6.62612	Hypermethylation	3.45e-11	2.62e-06
chr1	121161948	6.61371	Hypermethylation	3.75e-11	2.81e-06
chr6	69764561	6.61282	Hypermethylation	3.77e-11	2.82e-06
chr11	6095007	6.60213	Hypermethylation	4.05e-11	2.97e-06
chr4	69917073	6.59827	Hypermethylation	4.16e-11	3.03e-06
chr19	5035903	6.59594	Hypermethylation	4.23e-11	3.06e-06
chrX	26205251	6.59375	Hypermethylation	4.29e-11	3.1e-06
chr11	45171302	6.58985	Hypermethylation	4.4e-11	3.15e-06
chrX	40070599	6.58628	Hypermethylation	4.51e-11	3.21e-06
chr5	145897894	6.58274	Hypermethylation	4.62e-11	3.27e-06
chr10	37461087	6.58178	Hypermethylation	4.65e-11	3.28e-06
chr11	36288752	6.58081	Hypermethylation	4.68e-11	3.29e-06
chr2	126396699	6.57645	Hypermethylation	4.82e-11	3.38e-06
chr2	86481835	6.57057	Hypermethylation	5.01e-11	3.5e-06
chr18	57250932	6.56821	Hypermethylation	5.09e-11	3.55e-06
chr1	64074080	6.56747	Hypermethylation	5.12e-11	3.56e-06
chr12	117732800	6.56471	Hypermethylation	5.21e-11	3.6e-06
chr19	5034492	6.56278	Hypermethylation	5.28e-11	3.64e-06
chr2	240729947	6.56155	Hypermethylation	5.33e-11	3.66e-06
chr4	14096990	6.55631	Hypermethylation	5.52e-11	3.77e-06
chr5	145832433	6.55463	Hypermethylation	5.58e-11	3.8e-06
chrX	26642641	6.55442	Hypermethylation	5.59e-11	3.8e-06
chr4	110699029	6.55362	Hypermethylation	5.62e-11	3.81e-06
chr15	31832094	6.55345	Hypermethylation	5.62e-11	3.81e-06
chr11	134716905	6.55136	Hypermethylation	5.7e-11	3.85e-06
chr7	140947786	6.55058	Hypermethylation	5.73e-11	3.87e-06
chr20	49663480	6.54828	Hypermethylation	5.82e-11	3.92e-06
chr6	134762279	6.53909	Hypermethylation	6.19e-11	4.15e-06
chr11	68021410	6.53497	Hypermethylation	6.36e-11	4.25e-06
chr2	20336076	6.5346	Hypermethylation	6.38e-11	4.25e-06
chr5	12164918	6.52682	Hypermethylation	6.72e-11	4.44e-06
chr17	66846802	6.52121	Hypermethylation	6.97e-11	4.6e-06
chr19	5043775	6.51223	Hypermethylation	7.4e-11	4.85e-06
chr7	125284038	6.51132	Hypermethylation	7.45e-11	4.87e-06
chr4	88601505	6.50417	Hypermethylation	7.81e-11	5.08e-06
chr7	140021292	6.49972	Hypermethylation	8.05e-11	5.21e-06
chrX	47910051	6.49728	Hypermethylation	8.18e-11	5.26e-06
chr5	101413550	6.49186	Hypermethylation	8.48e-11	5.43e-06
chr20	56322962	6.4789	Hypermethylation	9.24e-11	5.9e-06
chr9	11786058	6.47798	Hypermethylation	9.3e-11	5.92e-06
chr10	25031884	6.47043	Hypermethylation	9.77e-11	6.19e-06
chr4	189122229	6.46821	Hypermethylation	9.92e-11	6.26e-06
chr15	94173156	6.45271	Hypermethylation	1.1e-10	6.84e-06
chr10	25041445	6.44224	Hypermethylation	1.18e-10	7.3e-06
chr2	235349918	6.44144	Hypermethylation	1.18e-10	7.32e-06
chr20	1679534	6.43641	Hypermethylation	1.22e-10	7.53e-06
chr12	117736905	6.43241	Hypermethylation	1.26e-10	7.7e-06
chr3	111176578	6.43051	Hypermethylation	1.27e-10	7.78e-06
chrX	5874694	6.42904	Hypermethylation	1.28e-10	7.82e-06
chr20	1389387	6.42875	Hypermethylation	1.29e-10	7.82e-06
chr12	55148534	6.42078	Hypermethylation	1.36e-10	8.18e-06
chr2	132403835	6.41943	Hypermethylation	1.37e-10	8.24e-06
chr19	4977744	6.41702	Hypermethylation	1.39e-10	8.33e-06
chr3	135177937	6.41126	Hypermethylation	1.44e-10	8.63e-06
chr4	130648236	6.40578	Hypermethylation	1.5e-10	8.93e-06
chr1	119810643	6.40539	Hypermethylation	1.5e-10	8.93e-06
chr10	25042653	6.40352	Hypermethylation	1.52e-10	9.01e-06
chr2	109198225	6.40048	Hypermethylation	1.55e-10	9.15e-06
chr5	128181344	6.39491	Hypermethylation	1.61e-10	9.45e-06
chr20	6376456	6.39059	Hypermethylation	1.65e-10	9.7e-06
chr4	147328482	6.37812	Hypermethylation	1.79e-10	1.05e-05
chr3	197827008	6.36511	Hypermethylation	1.95e-10	1.13e-05
chr4	181295458	6.36297	Hypermethylation	1.98e-10	1.15e-05
chr5	145866458	6.36077	Hypermethylation	2.01e-10	1.16e-05
chr2	185192648	6.35622	Hypermethylation	2.07e-10	1.19e-05
chr7	82944949	6.35163	Hypermethylation	2.13e-10	1.22e-05
chr4	14073731	6.34774	Hypermethylation	2.18e-10	1.25e-05
chr15	97764907	6.34567	Hypermethylation	2.21e-10	1.26e-05
chr11	119427242	6.34462	Hypermethylation	2.23e-10	1.26e-05
chr3	65168420	6.33697	Hypermethylation	2.34e-10	1.32e-05
chr10	18900593	6.3323	Hypermethylation	2.42e-10	1.35e-05
chrX	6040854	6.32398	Hypermethylation	2.55e-10	1.41e-05
chr13	37692901	6.32192	Hypermethylation	2.58e-10	1.43e-05
chr1	2890953	6.32167	Hypermethylation	2.59e-10	1.43e-05
chr10	45900728	6.31685	Hypermethylation	2.67e-10	1.47e-05
chr5	128237554	6.30573	Hypermethylation	2.87e-10	1.57e-05
chr6	134758479	6.30563	Hypermethylation	2.87e-10	1.57e-05
chr10	130196131	6.30045	Hypermethylation	2.97e-10	1.62e-05
chr6	3362498	6.29391	Hypermethylation	3.1e-10	1.68e-05
chr4	35801251	6.29217	Hypermethylation	3.13e-10	1.69e-05
chr11	134034248	6.29182	Hypermethylation	3.14e-10	1.69e-05
chr19	30270665	6.29083	Hypermethylation	3.16e-10	1.7e-05
chr3	178159039	6.28624	Hypermethylation	3.25e-10	1.74e-05
chrX	40832596	6.28476	Hypermethylation	3.28e-10	1.75e-05
chr19	4985768	6.28196	Hypermethylation	3.34e-10	1.77e-05
chr6	52602842	6.2816	Hypermethylation	3.35e-10	1.77e-05
chr20	49692978	6.27883	Hypermethylation	3.41e-10	1.8e-05
chr12	129246571	6.2719	Hypermethylation	3.57e-10	1.87e-05
chr11	105090296	6.2685	Hypermethylation	3.65e-10	1.91e-05
chr7	47529510	6.2656	Hypermethylation	3.71e-10	1.94e-05
chr1	170331509	6.26527	Hypermethylation	3.72e-10	1.94e-05
chr1	114102228	6.26093	Hypermethylation	3.83e-10	1.97e-05
chr2	185195131	6.26024	Hypermethylation	3.84e-10	1.98e-05
chr19	5035901	6.25997	Hypermethylation	3.85e-10	1.98e-05
chr12	55070833	6.25503	Hypermethylation	3.97e-10	2.03e-05
chr12	55054601	6.25493	Hypermethylation	3.98e-10	2.03e-05
chr1	233887429	6.25487	Hypermethylation	3.98e-10	2.03e-05
chr19	4989027	6.25464	Hypermethylation	3.98e-10	2.03e-05
chr7	125101664	6.24822	Hypermethylation	4.15e-10	2.1e-05
chr12	55174834	6.24758	Hypermethylation	4.17e-10	2.1e-05
chr1	201967669	6.24657	Hypermethylation	4.2e-10	2.11e-05
chr12	10773768	6.24059	Hypermethylation	4.36e-10	2.19e-05
chr5	145858529	6.23971	Hypermethylation	4.38e-10	2.19e-05
chr13	105547870	6.2396	Hypermethylation	4.39e-10	2.19e-05
chr3	28354636	6.23342	Hypermethylation	4.56e-10	2.26e-05
chr10	115407300	6.23227	Hypermethylation	4.6e-10	2.28e-05
chr10	105720732	6.22986	Hypermethylation	4.67e-10	2.3e-05
chrX	150105759	6.22758	Hypermethylation	4.74e-10	2.33e-05
chr2	49641079	6.22546	Hypermethylation	4.8e-10	2.35e-05
chr4	116754601	6.22544	Hypermethylation	4.8e-10	2.35e-05
chr3	50108792	6.22408	Hypermethylation	4.84e-10	2.37e-05
chr17	33806812	6.2224	Hypermethylation	4.9e-10	2.39e-05
chr1	222954894	6.21503	Hypermethylation	5.13e-10	2.5e-05
chr10	3244317	6.2149	Hypermethylation	5.14e-10	2.5e-05
chr1	226728102	6.21103	Hypermethylation	5.26e-10	2.55e-05
chr6	134811757	6.21097	Hypermethylation	5.27e-10	2.55e-05
chr1	146549890	6.20831	Hypermethylation	5.36e-10	2.58e-05
chr7	151384502	6.19756	Hypermethylation	5.73e-10	2.73e-05
chr15	85431143	6.19177	Hypermethylation	5.95e-10	2.81e-05
chr19	52115948	6.18991	Hypermethylation	6.02e-10	2.84e-05
chr7	8106269	6.18922	Hypermethylation	6.05e-10	2.85e-05
chr5	173627154	6.1866	Hypermethylation	6.15e-10	2.89e-05
chr7	73822045	6.18543	Hypermethylation	6.19e-10	2.91e-05
chr3	58039712	6.18538	Hypermethylation	6.2e-10	2.91e-05
chr7	70587769	6.184	Hypermethylation	6.25e-10	2.92e-05
chr13	37681388	6.17952	Hypermethylation	6.43e-10	2.99e-05
chrX	125272857	6.17799	Hypermethylation	6.49e-10	3.01e-05
chr18	63533261	6.17581	Hypermethylation	6.58e-10	3.05e-05
chr7	11369428	6.17031	Hypermethylation	6.82e-10	3.15e-05
chr1	120812351	6.1694	Hypermethylation	6.86e-10	3.16e-05
chr9	83550225	6.16656	Hypermethylation	6.98e-10	3.21e-05
chr5	75197694	6.1657	Hypermethylation	7.02e-10	3.22e-05
chr4	11528921	6.16559	Hypermethylation	7.02e-10	3.22e-05
chr6	134738087	6.16245	Hypermethylation	7.16e-10	3.28e-05
chr4	147186922	6.1621	Hypermethylation	7.18e-10	3.28e-05
chr11	119419117	6.15905	Hypermethylation	7.32e-10	3.33e-05
chr8	139097276	6.15845	Hypermethylation	7.35e-10	3.34e-05
chr2	104094981	6.15692	Hypermethylation	7.42e-10	3.35e-05
chr4	13456841	6.15651	Hypermethylation	7.44e-10	3.35e-05
chr6	67213052	6.15627	Hypermethylation	7.45e-10	3.35e-05
chr9	133593938	6.15565	Hypermethylation	7.48e-10	3.35e-05
chr5	141901399	6.15511	Hypermethylation	7.5e-10	3.36e-05
chr17	9242935	6.15475	Hypermethylation	7.52e-10	3.36e-05
chrX	27159309	6.15447	Hypermethylation	7.53e-10	3.36e-05
chr16	65608574	6.14951	Hypermethylation	7.77e-10	3.45e-05
chr18	72132317	6.14395	Hypermethylation	8.05e-10	3.57e-05
chr6	97835327	6.14297	Hypermethylation	8.1e-10	3.59e-05
chr2	109035363	6.13312	Hypermethylation	8.62e-10	3.77e-05
chr15	82410473	6.13223	Hypermethylation	8.67e-10	3.78e-05
chr19	31786094	6.13034	Hypermethylation	8.77e-10	3.82e-05
chr5	159582911	6.12957	Hypermethylation	8.81e-10	3.83e-05
chr8	87685139	6.12436	Hypermethylation	9.1e-10	3.95e-05
chr1	2891713	6.11641	Hypermethylation	9.57e-10	4.14e-05
chr6	22310601	6.11293	Hypermethylation	9.78e-10	4.22e-05
chr8	22779185	6.10765	Hypermethylation	1.01e-09	4.34e-05
chr11	6058391	6.10665	Hypermethylation	1.02e-09	4.36e-05
chr20	46469317	6.10616	Hypermethylation	1.02e-09	4.36e-05
chr5	171953181	6.10383	Hypermethylation	1.04e-09	4.42e-05
chr4	165581435	6.10325	Hypermethylation	1.04e-09	4.43e-05
chr9	87926045	6.09865	Hypermethylation	1.07e-09	4.55e-05
chr5	12561659	6.09738	Hypermethylation	1.08e-09	4.58e-05
chr7	102380354	6.09346	Hypermethylation	1.1e-09	4.67e-05
chr5	134479223	6.08683	Hypermethylation	1.15e-09	4.86e-05
chr7	45074529	6.08615	Hypermethylation	1.16e-09	4.87e-05
chr11	68059315	6.08532	Hypermethylation	1.16e-09	4.89e-05
chr19	5035897	6.08085	Hypermethylation	1.2e-09	5e-05
chr4	32185336	6.07409	Hypermethylation	1.25e-09	5.19e-05
chr5	71370861	6.07207	Hypermethylation	1.26e-09	5.24e-05
chrX	27462782	6.07089	Hypermethylation	1.27e-09	5.27e-05
chr1	97316689	6.06961	Hypermethylation	1.28e-09	5.3e-05
chr15	31829058	6.06759	Hypermethylation	1.3e-09	5.36e-05
chr2	235356823	6.06737	Hypermethylation	1.3e-09	5.36e-05
chr6	134780645	6.06546	Hypermethylation	1.32e-09	5.41e-05
chr18	76357850	6.06211	Hypermethylation	1.34e-09	5.49e-05
chr10	3250669	6.06004	Hypermethylation	1.36e-09	5.53e-05
chr5	58132908	6.05955	Hypermethylation	1.37e-09	5.54e-05
chr5	102149794	6.05657	Hypermethylation	1.39e-09	5.62e-05
chr10	132634612	6.05541	Hypermethylation	1.4e-09	5.65e-05
chr3	10377650	6.05436	Hypermethylation	1.41e-09	5.68e-05
chrX	27608874	6.05075	Hypermethylation	1.44e-09	5.77e-05
chr5	79569981	6.0484	Hypermethylation	1.46e-09	5.84e-05
chr12	94325299	6.04452	Hypermethylation	1.5e-09	5.97e-05
chr14	55784736	6.04402	Hypermethylation	1.5e-09	5.97e-05
chr17	29839120	6.04313	Hypermethylation	1.51e-09	5.99e-05
chr2	17147347	6.04207	Hypermethylation	1.52e-09	6.02e-05
chr12	348506	6.03839	Hypermethylation	1.56e-09	6.14e-05
chr9	5525830	6.03807	Hypermethylation	1.56e-09	6.15e-05
chr3	175898627	6.03705	Hypermethylation	1.57e-09	6.18e-05
chr5	158009230	6.03661	Hypermethylation	1.57e-09	6.18e-05
chr15	92841776	6.0342	Hypermethylation	1.6e-09	6.25e-05
chrX	27453874	6.03198	Hypermethylation	1.62e-09	6.33e-05
chr12	348428	6.02743	Hypermethylation	1.67e-09	6.49e-05
chr3	81271607	6.02482	Hypermethylation	1.69e-09	6.59e-05
chr20	1668401	6.0196	Hypermethylation	1.75e-09	6.75e-05
chrX	26171710	6.01765	Hypermethylation	1.77e-09	6.8e-05
chr12	53368150	6.0165	Hypermethylation	1.78e-09	6.82e-05
chr11	57262699	6.01549	Hypermethylation	1.79e-09	6.85e-05
chr16	10168119	6.01312	Hypermethylation	1.82e-09	6.92e-05
chr12	9838916	6.01081	Hypermethylation	1.85e-09	7.01e-05
chrX	27477063	6.01054	Hypermethylation	1.85e-09	7.02e-05
chr6	116799296	6.01026	Hypermethylation	1.85e-09	7.02e-05
chr1	14150739	6.00955	Hypermethylation	1.86e-09	7.04e-05
chr14	34296741	6.00773	Hypermethylation	1.88e-09	7.1e-05
chr21	17406819	6.00614	Hypermethylation	1.9e-09	7.16e-05
chr8	139101290	6.00594	Hypermethylation	1.9e-09	7.16e-05
chr11	100733591	6.00372	Hypermethylation	1.93e-09	7.25e-05
chr4	35823661	6.0028	Hypermethylation	1.94e-09	7.28e-05
chr4	35803130	6.00213	Hypermethylation	1.95e-09	7.29e-05
chrX	27566317	5.99882	Hypermethylation	1.99e-09	7.43e-05
chr12	55223317	5.99799	Hypermethylation	2e-09	7.46e-05
chr6	166187922	5.9968	Hypermethylation	2.01e-09	7.49e-05
chr10	7317646	5.99431	Hypermethylation	2.04e-09	7.59e-05
chrX	27563695	5.99284	Hypermethylation	2.06e-09	7.64e-05
chr3	40987885	5.99187	Hypermethylation	2.07e-09	7.66e-05
chr2	234693381	5.9918	Hypermethylation	2.08e-09	7.66e-05
chr7	45056117	5.99036	Hypermethylation	2.09e-09	7.72e-05
chr10	21455373	5.98884	Hypermethylation	2.11e-09	7.78e-05
chr2	227156644	5.98362	Hypermethylation	2.18e-09	7.99e-05
chr13	37751195	5.9813	Hypermethylation	2.21e-09	8.08e-05
chr10	90508010	5.97838	Hypermethylation	2.25e-09	8.2e-05
chr1	119815080	5.96899	Hypermethylation	2.39e-09	8.63e-05
chr3	65190746	5.96585	Hypermethylation	2.43e-09	8.79e-05
chr20	51705103	5.96476	Hypermethylation	2.45e-09	8.83e-05
chr4	88633335	5.96338	Hypermethylation	2.47e-09	8.88e-05
chr19	3768879	5.96295	Hypermethylation	2.48e-09	8.9e-05
chr18	47904995	5.96198	Hypermethylation	2.49e-09	8.94e-05
chr17	44540051	5.96171	Hypermethylation	2.5e-09	8.94e-05
chr2	211250601	5.95943	Hypermethylation	2.53e-09	9.03e-05
chr6	152782193	5.95791	Hypermethylation	2.55e-09	9.1e-05
chrX	125843536	5.95707	Hypermethylation	2.57e-09	9.14e-05
chr10	15365376	5.95683	Hypermethylation	2.57e-09	9.14e-05
chr7	17768730	5.95503	Hypermethylation	2.6e-09	9.23e-05
chr2	82444107	5.95354	Hypermethylation	2.62e-09	9.3e-05
chr5	177061708	5.94934	Hypermethylation	2.69e-09	9.47e-05
chr1	111340970	5.94918	Hypermethylation	2.69e-09	9.47e-05
chr9	83565974	5.94855	Hypermethylation	2.71e-09	9.49e-05
chr3	197888328	5.94796	Hypermethylation	2.72e-09	9.52e-05
chr19	30279369	5.94509	Hypermethylation	2.76e-09	9.66e-05
chr2	53418375	5.94363	Hypermethylation	2.79e-09	9.73e-05
chr21	18504511	5.94159	Hypermethylation	2.82e-09	9.83e-05
chrX	26151887	5.93642	Hypermethylation	2.91e-09	0.000101064
chr5	125561900	5.93383	Hypermethylation	2.96e-09	0.000102033
chr5	12561695	5.92965	Hypermethylation	3.04e-09	0.000104272
chr20	927542	5.92845	Hypermethylation	3.06e-09	0.00010491
chr5	169315950	5.92696	Hypermethylation	3.09e-09	0.000105601
chr6	33120720	5.92618	Hypermethylation	3.1e-09	0.000105842
chr14	23301944	5.92474	Hypermethylation	3.13e-09	0.000106428
chr13	37768206	5.92416	Hypermethylation	3.14e-09	0.000106624
chr16	28248399	5.9204	Hypermethylation	3.21e-09	0.000108765
chr5	167651603	5.92028	Hypermethylation	3.21e-09	0.000108765
chr10	113938286	5.91558	Hypermethylation	3.31e-09	0.000111642
chr9	83531474	5.91274	Hypermethylation	3.36e-09	0.000113451
chr3	132014398	5.91092	Hypermethylation	3.4e-09	0.00011457
chr19	16966594	5.91052	Hypermethylation	3.41e-09	0.000114707
chr1	1638655	5.90668	Hypermethylation	3.49e-09	0.000116984
chr10	80534223	5.90543	Hypermethylation	3.52e-09	0.000117401
chrY	16561144	5.90541	Hypermethylation	3.52e-09	0.000117401
chr4	32184120	5.90382	Hypermethylation	3.55e-09	0.000118315
chr10	130419070	5.90026	Hypermethylation	3.63e-09	0.000120601
chr6	116776592	5.89714	Hypermethylation	3.7e-09	0.000122465
chr20	9685613	5.89683	Hypermethylation	3.71e-09	0.000122548
chrX	27591860	5.89344	Hypermethylation	3.78e-09	0.000124715
chr15	92726701	5.89335	Hypermethylation	3.78e-09	0.000124715
chr19	4985910	5.89325	Hypermethylation	3.79e-09	0.000124715
chr5	134957413	5.89314	Hypermethylation	3.79e-09	0.000124715
chr8	50024944	5.89278	Hypermethylation	3.8e-09	0.000124841
chr9	70717814	5.8925	Hypermethylation	3.8e-09	0.000124901
chr6	134739579	5.89135	Hypermethylation	3.83e-09	0.000125624
chr7	48078054	5.89021	Hypermethylation	3.86e-09	0.000126195
chr4	160491351	5.88526	Hypermethylation	3.97e-09	0.00012988
chr12	119130286	5.88241	Hypermethylation	4.04e-09	0.000131824
chr9	139393161	5.8742	Hypermethylation	4.25e-09	0.000137706
chr5	158030481	5.8697	Hypermethylation	4.37e-09	0.000140835
chr4	163502538	5.86327	Hypermethylation	4.54e-09	0.000145893
chr7	38377924	5.8611	Hypermethylation	4.6e-09	0.000147643
chr8	12313177	5.85975	Hypermethylation	4.64e-09	0.000148673
chr7	73833902	5.85801	Hypermethylation	4.68e-09	0.000149713
chr17	49630614	5.85781	Hypermethylation	4.69e-09	0.000149724
chr5	3144473	5.85719	Hypermethylation	4.71e-09	0.000150107
chr3	127707214	5.85661	Hypermethylation	4.72e-09	0.000150457
chr10	19031912	5.85598	Hypermethylation	4.74e-09	0.000150852
chr2	3325328	5.85305	Hypermethylation	4.83e-09	0.000153189
chr8	15830135	5.85242	Hypermethylation	4.84e-09	0.000153593
chr17	74973951	5.85188	Hypermethylation	4.86e-09	0.000153909
chr11	12242381	5.84518	Hypermethylation	5.06e-09	0.000159505
chr1	216125355	5.84332	Hypermethylation	5.12e-09	0.000160744
chr3	38878804	5.84098	Hypermethylation	5.19e-09	0.000162839
chr14	56454074	5.8395	Hypermethylation	5.24e-09	0.000163834
chrX	26210432	5.83744	Hypermethylation	5.3e-09	0.000165209
chr2	235366951	5.83564	Hypermethylation	5.36e-09	0.000166434
chr4	189476182	5.83378	Hypermethylation	5.42e-09	0.00016792
chr8	11420104	5.83298	Hypermethylation	5.44e-09	0.000168542
chr7	23539241	5.83271	Hypermethylation	5.45e-09	0.000168619
chr18	14360165	5.83196	Hypermethylation	5.48e-09	0.000168782
chr2	82156308	5.83186	Hypermethylation	5.48e-09	0.000168782
chr11	3821183	5.83175	Hypermethylation	5.48e-09	0.000168782
chr6	4246204	5.83163	Hypermethylation	5.49e-09	0.000168782
chr4	167548606	5.83145	Hypermethylation	5.49e-09	0.000168782
chr1	25801409	5.83143	Hypermethylation	5.5e-09	0.000168782
chr3	58267287	5.83078	Hypermethylation	5.52e-09	0.000169122
chr19	5035899	5.82853	Hypermethylation	5.59e-09	0.000170989
chr6	126276801	5.82735	Hypermethylation	5.63e-09	0.000171959
chr11	119421928	5.82721	Hypermethylation	5.64e-09	0.000171959
chr8	64529922	5.82577	Hypermethylation	5.68e-09	0.000172872
chr5	173628743	5.82382	Hypermethylation	5.75e-09	0.000174718
chr3	18931135	5.82052	Hypermethylation	5.87e-09	0.000177024
chr6	134790483	5.82031	Hypermethylation	5.87e-09	0.000177059
chr3	77411996	5.81631	Hypermethylation	6.02e-09	0.000180807
chr4	189124549	5.81596	Hypermethylation	6.03e-09	0.000180937
chrX	5936022	5.81337	Hypermethylation	6.12e-09	0.000183359
chr8	11420220	5.80831	Hypermethylation	6.31e-09	0.000188169
chr12	13980893	5.80753	Hypermethylation	6.34e-09	0.000188634
chr7	130398481	5.80496	Hypermethylation	6.44e-09	0.000191142
chr11	106531674	5.80452	Hypermethylation	6.46e-09	0.000191258
chr3	34817239	5.8045	Hypermethylation	6.46e-09	0.000191258
chr13	32081768	5.79981	Hypermethylation	6.64e-09	0.000195637
chr7	463009	5.79917	Hypermethylation	6.66e-09	0.000195956
chr2	60915896	5.79856	Hypermethylation	6.69e-09	0.000196254
chr20	22962348	5.79556	Hypermethylation	6.81e-09	0.000199158
chr5	42741559	5.79413	Hypermethylation	6.87e-09	0.000200442
chr17	67618697	5.78983	Hypermethylation	7.05e-09	0.00020478
chr13	37753033	5.78684	Hypermethylation	7.17e-09	0.00020801
chr9	87938052	5.78602	Hypermethylation	7.21e-09	0.000208813
chr3	43826355	5.78561	Hypermethylation	7.23e-09	0.000209103
chr11	113501654	5.78398	Hypermethylation	7.3e-09	0.000210442
chr6	28851047	5.78353	Hypermethylation	7.31e-09	0.000210594
chrX	3603733	5.78216	Hypermethylation	7.37e-09	0.000212097
chr2	126425685	5.78059	Hypermethylation	7.44e-09	0.000213873
chr3	173973517	5.77865	Hypermethylation	7.53e-09	0.000215899
chr8	107602821	5.77795	Hypermethylation	7.56e-09	0.000216331
chr2	175434640	5.77586	Hypermethylation	7.66e-09	0.000218603
chr16	4170604	5.77527	Hypermethylation	7.68e-09	0.000219142
chr5	17988844	5.77404	Hypermethylation	7.74e-09	0.000220479
chr12	119063774	5.77389	Hypermethylation	7.75e-09	0.000220479
chrX	96398091	5.77056	Hypermethylation	7.9e-09	0.00022465
chr2	167629578	5.77007	Hypermethylation	7.92e-09	0.000225077
chr1	195543110	5.76864	Hypermethylation	7.99e-09	0.000226525
chr21	35283555	5.76709	Hypermethylation	8.07e-09	0.000228157
chr3	166192400	5.76647	Hypermethylation	8.09e-09	0.000228751
chr4	147320218	5.76574	Hypermethylation	8.13e-09	0.00022951
chr11	32949014	5.76396	Hypermethylation	8.22e-09	0.000231477
chr4	189134891	5.76096	Hypermethylation	8.36e-09	0.000234553
chr1	25619443	5.76087	Hypermethylation	8.37e-09	0.000234553
chr7	139988625	5.76061	Hypermethylation	8.38e-09	0.000234673
chrX	40800436	5.75091	Hypermethylation	8.88e-09	0.000247801
chr6	33105980	5.74773	Hypermethylation	9.05e-09	0.000251995
chr1	4638742	5.74292	Hypermethylation	9.31e-09	0.000257948
chr6	134765869	5.74254	Hypermethylation	9.33e-09	0.00025826
chr19	5066329	5.74238	Hypermethylation	9.34e-09	0.00025826
chr15	36454504	5.74017	Hypermethylation	9.46e-09	0.00026087
chrX	26113051	5.73898	Hypermethylation	9.52e-09	0.00026218
chr12	117754326	5.73608	Hypermethylation	9.69e-09	0.000266436
chr20	10974785	5.73545	Hypermethylation	9.73e-09	0.000267176
chr10	121489149	5.73389	Hypermethylation	9.82e-09	0.000268427
chr15	20988402	5.73381	Hypermethylation	9.82e-09	0.000268427
chr9	100608681	5.73332	Hypermethylation	9.85e-09	0.000268935
chr13	75537849	5.73276	Hypermethylation	9.88e-09	0.000269137
chr19	50596484	5.73198	Hypermethylation	9.93e-09	0.000269996
chr11	119418418	5.73182	Hypermethylation	9.94e-09	0.000269996
chr4	130626784	5.73083	Hypermethylation	9.99e-09	0.000271304
chr1	218158019	5.72955	Hypermethylation	1.01e-08	0.000272541
chr2	109066798	5.72939	Hypermethylation	1.01e-08	0.000272541
chr4	69929023	5.72768	Hypermethylation	1.02e-08	0.000274777
chr9	113848849	5.72691	Hypermethylation	1.02e-08	0.000275501
chr5	158027417	5.7269	Hypermethylation	1.02e-08	0.000275501
chr8	69387896	5.72543	Hypermethylation	1.03e-08	0.000276809
chr8	104743234	5.7234	Hypermethylation	1.04e-08	0.000279874
chr1	22347138	5.71924	Hypermethylation	1.07e-08	0.000285972
chr8	50030513	5.71763	Hypermethylation	1.08e-08	0.000288415
chr22	21342168	5.71737	Hypermethylation	1.08e-08	0.000288581
chr6	76413353	5.71688	Hypermethylation	1.08e-08	0.000289014
chr7	45056555	5.71678	Hypermethylation	1.09e-08	0.000289014
chr2	207917702	5.71474	Hypermethylation	1.1e-08	0.000291942
chr13	91373771	5.7135	Hypermethylation	1.11e-08	0.000292954
chr16	14464933	5.71238	Hypermethylation	1.11e-08	0.00029377
chr6	116753994	5.71235	Hypermethylation	1.11e-08	0.00029377
chr3	197888339	5.71221	Hypermethylation	1.12e-08	0.00029377
chr8	139109055	5.71049	Hypermethylation	1.13e-08	0.000295916
chr4	3489875	5.70794	Hypermethylation	1.14e-08	0.000299243
chr17	66832948	5.70672	Hypermethylation	1.15e-08	0.000300815
chr13	37679729	5.70604	Hypermethylation	1.16e-08	0.000301736
chr3	54305313	5.70553	Hypermethylation	1.16e-08	0.000302362
chr5	128306267	5.70289	Hypermethylation	1.18e-08	0.000306783
chr6	43749110	5.70201	Hypermethylation	1.18e-08	0.00030808
chr1	228769049	5.69973	Hypermethylation	1.2e-08	0.000311636
chrX	84994410	5.69798	Hypermethylation	1.21e-08	0.000314271
chr12	127722579	5.69761	Hypermethylation	1.21e-08	0.000314646
chr3	183044077	5.69602	Hypermethylation	1.23e-08	0.000317304
chr11	118980039	5.6953	Hypermethylation	1.23e-08	0.00031835
chr20	49671658	5.69497	Hypermethylation	1.23e-08	0.000318659
chr18	11523555	5.69403	Hypermethylation	1.24e-08	0.000319584
chr9	83550904	5.694	Hypermethylation	1.24e-08	0.000319584
chr1	5580191	5.69375	Hypermethylation	1.24e-08	0.000319584
chr11	57719343	5.69197	Hypermethylation	1.26e-08	0.000322213
chr16	9745154	5.69103	Hypermethylation	1.26e-08	0.000323379
chr2	116808127	5.68697	Hypermethylation	1.29e-08	0.000330303
chr20	9699027	5.68658	Hypermethylation	1.3e-08	0.000330484
chr8	139109112	5.68635	Hypermethylation	1.3e-08	0.000330516
chr11	81739565	5.68564	Hypermethylation	1.3e-08	0.000331596
chr3	40917869	5.68518	Hypermethylation	1.31e-08	0.000332108
chr1	5451201	5.68506	Hypermethylation	1.31e-08	0.000332108
chr3	59663669	5.68326	Hypermethylation	1.32e-08	0.000334297
chr19	5175708	5.68284	Hypermethylation	1.32e-08	0.000334297
chr15	82412397	5.67985	Hypermethylation	1.35e-08	0.000338946
chr21	37612702	5.67896	Hypermethylation	1.36e-08	0.000339915
chr8	139102814	5.67873	Hypermethylation	1.36e-08	0.000339915
chr7	23789054	5.67715	Hypermethylation	1.37e-08	0.000342463
chr7	464010	5.6728	Hypermethylation	1.4e-08	0.000350645
chr3	28995010	5.67192	Hypermethylation	1.41e-08	0.000352132
chr7	4182105	5.67054	Hypermethylation	1.42e-08	0.000354672
chr8	133885789	5.66949	Hypermethylation	1.43e-08	0.000356194
chr8	71444418	5.66446	Hypermethylation	1.47e-08	0.000365501
chr1	145132686	5.66388	Hypermethylation	1.48e-08	0.0003664
chrX	27151451	5.66149	Hypermethylation	1.5e-08	0.00037054
chr6	46106992	5.66032	Hypermethylation	1.51e-08	0.000372702
chr9	33613986	5.66005	Hypermethylation	1.51e-08	0.000372702
chr5	31869529	5.65907	Hypermethylation	1.52e-08	0.00037413
chr11	122615616	5.65661	Hypermethylation	1.54e-08	0.000378857
chr1	79777123	5.65577	Hypermethylation	1.55e-08	0.000380371
chr6	36963351	5.65444	Hypermethylation	1.56e-08	0.000382032
chr4	147214029	5.65121	Hypermethylation	1.59e-08	0.000388182
chr18	4149811	5.64778	Hypermethylation	1.63e-08	0.000394278
chr7	45057837	5.64599	Hypermethylation	1.64e-08	0.000398052
chr1	108194618	5.64522	Hypermethylation	1.65e-08	0.000399125
chr13	106558376	5.64074	Hypermethylation	1.69e-08	0.000407515
chr3	160969268	5.64048	Hypermethylation	1.7e-08	0.000407776
chr3	11531846	5.63848	Hypermethylation	1.72e-08	0.000412175
chr14	19155339	5.63691	Hypermethylation	1.73e-08	0.000414501
chr9	104597475	5.63278	Hypermethylation	1.77e-08	0.000422366
chr9	100339172	5.63177	Hypermethylation	1.78e-08	0.000424475
chr2	20336753	5.6316	Hypermethylation	1.79e-08	0.000424515
chr3	172126420	5.63087	Hypermethylation	1.79e-08	0.000425581
chr13	37779725	5.63034	Hypermethylation	1.8e-08	0.00042653
chr7	27184590	5.62849	Hypermethylation	1.82e-08	0.000430022
chr8	139109682	5.62619	Hypermethylation	1.84e-08	0.000435413
chr9	11755490	5.62418	Hypermethylation	1.86e-08	0.000439684
chr4	92141455	5.62407	Hypermethylation	1.87e-08	0.000439684
chr13	27048798	5.62228	Hypermethylation	1.88e-08	0.000443487
chr11	8973167	5.6211	Hypermethylation	1.9e-08	0.000446157
chr14	24944514	5.62009	Hypermethylation	1.91e-08	0.000448252
chr6	33120596	5.61867	Hypermethylation	1.92e-08	0.000451334
chr8	79620353	5.61829	Hypermethylation	1.93e-08	0.000451932
chr19	15927823	5.61807	Hypermethylation	1.93e-08	0.000452131
chr6	116810099	5.61718	Hypermethylation	1.94e-08	0.00045408
chr17	77525899	5.61591	Hypermethylation	1.96e-08	0.000456803
chr3	59507169	5.61585	Hypermethylation	1.96e-08	0.000456803
chr6	76399538	5.61418	Hypermethylation	1.98e-08	0.000460017
chr1	218142263	5.61382	Hypermethylation	1.98e-08	0.000460259
chr5	58139915	5.61151	Hypermethylation	2.01e-08	0.000465644
chr2	77025954	5.61007	Hypermethylation	2.02e-08	0.000468742
chr9	139484163	5.60749	Hypermethylation	2.05e-08	0.000474602
chr18	72174601	5.60406	Hypermethylation	2.09e-08	0.000483271
chr7	135486420	5.6035	Hypermethylation	2.1e-08	0.00048444
chr11	15827754	5.6007	Hypermethylation	2.13e-08	0.000490526
chr2	227156730	5.59961	Hypermethylation	2.15e-08	0.000492955
chr17	41400229	5.59878	Hypermethylation	2.16e-08	0.000494912
chr2	2379297	5.59827	Hypermethylation	2.17e-08	0.000495968
chr2	107621748	5.59718	Hypermethylation	2.18e-08	0.000498566
chr1	20018051	5.59694	Hypermethylation	2.18e-08	0.000498566
chr11	77192496	5.59417	Hypermethylation	2.22e-08	0.000505729
chr4	144914532	5.59239	Hypermethylation	2.24e-08	0.000510506
chr14	23296902	5.59106	Hypermethylation	2.26e-08	0.000514027
chr1	19470748	5.59084	Hypermethylation	2.26e-08	0.000514234
chr2	132385534	5.5907	Hypermethylation	2.26e-08	0.000514236
chr15	70770765	5.58788	Hypermethylation	2.3e-08	0.000522214
chr8	106395122	5.58704	Hypermethylation	2.31e-08	0.00052389
chr3	24641333	5.58408	Hypermethylation	2.35e-08	0.000531588
chr5	5604270	5.58086	Hypermethylation	2.39e-08	0.000540196
chr1	162969472	5.57934	Hypermethylation	2.41e-08	0.000544468
chr12	127724543	5.57806	Hypermethylation	2.43e-08	0.000547172
chr19	52118017	5.57296	Hypermethylation	2.5e-08	0.000560675
chr11	6098366	5.5724	Hypermethylation	2.51e-08	0.000561594
chr2	123975483	5.57187	Hypermethylation	2.52e-08	0.000562829
chr2	137735421	5.57113	Hypermethylation	2.53e-08	0.000564765
chr12	30722565	5.57099	Hypermethylation	2.53e-08	0.000564765
chrX	38842289	5.57062	Hypermethylation	2.54e-08	0.000565213
chr17	76553054	5.57057	Hypermethylation	2.54e-08	0.000565213
chr5	102145396	5.56987	Hypermethylation	2.55e-08	0.000567032
chr8	11348960	5.56731	Hypermethylation	2.59e-08	0.000573578
chr21	38984964	5.56565	Hypermethylation	2.61e-08	0.000578145
chr19	9159797	5.56508	Hypermethylation	2.62e-08	0.000579093
chr1	218199502	5.56071	Hypermethylation	2.69e-08	0.000593306
chr4	109777932	5.55798	Hypermethylation	2.73e-08	0.000600273
chr11	6041345	5.55709	Hypermethylation	2.74e-08	0.000602383
chr14	90818160	5.55685	Hypermethylation	2.75e-08	0.000602721
chr6	17930648	5.5565	Hypermethylation	2.75e-08	0.000603464
chr3	125948759	5.55549	Hypermethylation	2.77e-08	0.000605996
chr15	36946914	5.55403	Hypermethylation	2.79e-08	0.000610099
chr7	149070792	5.55367	Hypermethylation	2.8e-08	0.000610457
chr1	237379212	5.55295	Hypermethylation	2.81e-08	0.000611947
chrX	26124742	5.55158	Hypermethylation	2.83e-08	0.000615804
chr6	71654059	5.55023	Hypermethylation	2.85e-08	0.00062006
chr4	168076694	5.54953	Hypermethylation	2.86e-08	0.000622078
chr8	132510215	5.54666	Hypermethylation	2.91e-08	0.000631386
chr19	5095793	5.54649	Hypermethylation	2.91e-08	0.000631488
chr2	132389767	5.54589	Hypermethylation	2.92e-08	0.000633171
chr1	11520200	5.5451	Hypermethylation	2.94e-08	0.000635043
chr20	23228232	5.54071	Hypermethylation	3.01e-08	0.000648105
chr1	146549864	5.53776	Hypermethylation	3.06e-08	0.000658078
chrX	27178486	5.53506	Hypermethylation	3.11e-08	0.00066675
chr11	102534875	5.53471	Hypermethylation	3.12e-08	0.000667068
chr4	56343593	5.53431	Hypermethylation	3.12e-08	0.000667539
chr4	88640064	5.53277	Hypermethylation	3.15e-08	0.000672691
chr5	169322530	5.53256	Hypermethylation	3.16e-08	0.000672691
chr5	101254267	5.53169	Hypermethylation	3.17e-08	0.000675511
chr4	68502754	5.53145	Hypermethylation	3.18e-08	0.000675893
chr2	227159176	5.53027	Hypermethylation	3.2e-08	0.000679956
chr10	15294389	5.52879	Hypermethylation	3.22e-08	0.000684633
chr5	151357994	5.52693	Hypermethylation	3.26e-08	0.00069074
chr18	12772318	5.52628	Hypermethylation	3.27e-08	0.000691738
chr20	36243512	5.52617	Hypermethylation	3.27e-08	0.000691738
chrX	43999316	5.52579	Hypermethylation	3.28e-08	0.000692624
chr7	47509446	5.52496	Hypermethylation	3.3e-08	0.000694924
chr22	39977211	5.52451	Hypermethylation	3.3e-08	0.00069617
chr2	167636643	5.52367	Hypermethylation	3.32e-08	0.000698469
chr11	68053461	5.52286	Hypermethylation	3.34e-08	0.000701035
chr2	227156662	5.52222	Hypermethylation	3.35e-08	0.0007023
chr2	127933697	5.52217	Hypermethylation	3.35e-08	0.0007023
chr9	133608120	5.52047	Hypermethylation	3.38e-08	0.000707498
chr7	134552201	5.51976	Hypermethylation	3.39e-08	0.000709857
chr4	103583195	5.51805	Hypermethylation	3.43e-08	0.000715705
chr2	67975595	5.51559	Hypermethylation	3.48e-08	0.000724147
chr13	71492031	5.51496	Hypermethylation	3.49e-08	0.000726202
chr3	84751571	5.51263	Hypermethylation	3.54e-08	0.000734249
chr11	80834769	5.50917	Hypermethylation	3.61e-08	0.000747108
chr4	121530890	5.50774	Hypermethylation	3.63e-08	0.000752038
chrX	122224061	5.50705	Hypermethylation	3.65e-08	0.000754443
chr20	2422441	5.50635	Hypermethylation	3.66e-08	0.000756865
chr1	5585341	5.50457	Hypermethylation	3.7e-08	0.000764004
chr6	165897846	5.5035	Hypermethylation	3.72e-08	0.000766948
chr2	112721977	5.50259	Hypermethylation	3.74e-08	0.000770312
chr10	131576473	5.50125	Hypermethylation	3.77e-08	0.000775613
chr8	22785864	5.49981	Hypermethylation	3.8e-08	0.000780828
chr17	33483226	5.49952	Hypermethylation	3.81e-08	0.000781505
chr6	152823338	5.49938	Hypermethylation	3.81e-08	0.000781559
chr4	74538795	5.4974	Hypermethylation	3.85e-08	0.000789196
chr16	63913433	5.49714	Hypermethylation	3.86e-08	0.00078981
chr2	132479470	5.49687	Hypermethylation	3.87e-08	0.000790396
chr1	67143054	5.49509	Hypermethylation	3.91e-08	0.00079783
chr8	49842784	5.49401	Hypermethylation	3.93e-08	0.000802161
chrX	27482604	5.4908	Hypermethylation	4e-08	0.000815069
chr17	14625273	5.48978	Hypermethylation	4.02e-08	0.000819139
chr16	51596997	5.48948	Hypermethylation	4.03e-08	0.000819325
chr11	77026509	5.48817	Hypermethylation	4.06e-08	0.000824859
chr12	116892132	5.48701	Hypermethylation	4.09e-08	0.000829658
chr19	791912	5.48457	Hypermethylation	4.14e-08	0.000839871
chr9	11762604	5.48247	Hypermethylation	4.19e-08	0.000848725
chr14	54723102	5.48066	Hypermethylation	4.24e-08	0.000856191
chr8	139104593	5.47782	Hypermethylation	4.31e-08	0.000867511
chr7	47510576	5.47613	Hypermethylation	4.35e-08	0.000875222
chrX	106444749	5.47489	Hypermethylation	4.38e-08	0.000880076
chr14	60932751	5.47403	Hypermethylation	4.4e-08	0.000883668
chr7	24680393	5.47281	Hypermethylation	4.43e-08	0.000887855
chr10	105718589	5.47269	Hypermethylation	4.43e-08	0.000887855
chr14	90821477	5.47029	Hypermethylation	4.49e-08	0.000898663
chr12	33648543	5.47016	Hypermethylation	4.5e-08	0.000898669
chr12	94384661	5.46976	Hypermethylation	4.51e-08	0.000900001
chr2	185180147	5.4694	Hypermethylation	4.52e-08	0.000901193
chrX	27161083	5.46664	Hypermethylation	4.59e-08	0.000913381
chr8	142102237	5.46626	Hypermethylation	4.6e-08	0.000914673
chr7	56605281	5.466	Hypermethylation	4.6e-08	0.000915335
chr10	18275393	5.46585	Hypermethylation	4.61e-08	0.000915453
chr12	28880476	5.46528	Hypermethylation	4.62e-08	0.000917547
chr6	122693833	5.46519	Hypermethylation	4.62e-08	0.000917547
chr5	119289288	5.45997	Hypermethylation	4.76e-08	0.000940408
chr6	160030007	5.45993	Hypermethylation	4.76e-08	0.000940408
chr2	235504244	5.4581	Hypermethylation	4.81e-08	0.00094811
chr5	10143407	5.45271	Hypermethylation	4.96e-08	0.00097426
chr6	144431600	5.45263	Hypermethylation	4.96e-08	0.00097426
chr19	5035895	5.45035	Hypermethylation	5.03e-08	0.000982092
chr4	160489177	5.44859	Hypermethylation	5.08e-08	0.000989189
chr13	26657639	5.44853	Hypermethylation	5.08e-08	0.000989189
chr17	55813868	5.44842	Hypermethylation	5.08e-08	0.000989189
chr8	19464482	5.44691	Hypermethylation	5.13e-08	0.000995482
chr10	10874046	5.44502	Hypermethylation	5.18e-08	0.00100401
chr20	1673806	5.44457	Hypermethylation	5.19e-08	0.00100582
chr13	61561216	5.4425	Hypermethylation	5.25e-08	0.00101689
chrX	122175585	5.44196	Hypermethylation	5.27e-08	0.00101855
chr21	44152789	5.44132	Hypermethylation	5.29e-08	0.00102149
chrX	123129416	5.44083	Hypermethylation	5.3e-08	0.00102285
chr6	148601255	5.43931	Hypermethylation	5.35e-08	0.00103084
chr6	152718490	5.43805	Hypermethylation	5.39e-08	0.00103421
chr2	160997518	5.43787	Hypermethylation	5.39e-08	0.00103421
chr2	37381657	5.43709	Hypermethylation	5.42e-08	0.00103734
chr13	27328993	5.43664	Hypermethylation	5.43e-08	0.0010385
chr5	120800319	5.43227	Hypermethylation	5.56e-08	0.00106059
chr8	84616613	5.43146	Hypermethylation	5.59e-08	0.00106337
chr18	47908992	5.43038	Hypermethylation	5.62e-08	0.00106744
chr10	10874005	5.42938	Hypermethylation	5.65e-08	0.0010727
chr18	2823597	5.42889	Hypermethylation	5.67e-08	0.0010742
chr10	3270850	5.42874	Hypermethylation	5.68e-08	0.00107435
chr1	30692597	5.42821	Hypermethylation	5.69e-08	0.00107678
chr2	227138946	5.42778	Hypermethylation	5.71e-08	0.00107867
chr5	135484189	5.42651	Hypermethylation	5.75e-08	0.00108414
chr5	17512311	5.42496	Hypermethylation	5.8e-08	0.00109286
chr3	77414093	5.42458	Hypermethylation	5.81e-08	0.00109365
chrX	26281612	5.42267	Hypermethylation	5.87e-08	0.0011013
chr14	97828935	5.42165	Hypermethylation	5.91e-08	0.00110497
chr19	4975563	5.4213	Hypermethylation	5.92e-08	0.00110637
chr18	34272276	5.41935	Hypermethylation	5.98e-08	0.00111699
chr9	133636479	5.419	Hypermethylation	5.99e-08	0.00111783
chr7	70518645	5.41875	Hypermethylation	6e-08	0.00111851
chr5	42650771	5.41756	Hypermethylation	6.04e-08	0.00112442
chr3	117326560	5.41744	Hypermethylation	6.05e-08	0.00112442
chr16	84566108	5.41507	Hypermethylation	6.13e-08	0.00113659
chr5	5609695	5.41455	Hypermethylation	6.14e-08	0.00113659
chr6	132842395	5.41444	Hypermethylation	6.15e-08	0.00113659
chr2	241614630	5.41377	Hypermethylation	6.17e-08	0.00113938
chrX	140845005	5.41375	Hypermethylation	6.17e-08	0.00113938
chr18	48384923	5.41098	Hypermethylation	6.27e-08	0.00115486
chr10	87747764	5.41025	Hypermethylation	6.29e-08	0.0011588
chr11	75209397	5.40466	Hypermethylation	6.49e-08	0.00118965
chr19	5035893	5.40457	Hypermethylation	6.5e-08	0.00118965
chr8	83334148	5.40369	Hypermethylation	6.53e-08	0.00119403
chr1	146549851	5.40167	Hypermethylation	6.6e-08	0.00120674
chr6	131031022	5.39899	Hypermethylation	6.7e-08	0.00122029
chr6	33143948	5.39896	Hypermethylation	6.7e-08	0.00122029
chr8	142104814	5.39711	Hypermethylation	6.77e-08	0.00123047
chr6	33120102	5.39559	Hypermethylation	6.83e-08	0.00123767
chr6	1685908	5.39009	Hypermethylation	7.04e-08	0.00127118
chr8	31691818	5.38948	Hypermethylation	7.07e-08	0.00127411
chr20	15730443	5.389	Hypermethylation	7.09e-08	0.00127596
chr5	144181429	5.38894	Hypermethylation	7.09e-08	0.00127596
chr9	137855206	5.38808	Hypermethylation	7.12e-08	0.00128129
chrX	68379038	5.38701	Hypermethylation	7.16e-08	0.00128805
chr6	136369389	5.38578	Hypermethylation	7.21e-08	0.0012961
chr7	8555044	5.38505	Hypermethylation	7.24e-08	0.0012988
chr8	139092645	5.3849	Hypermethylation	7.25e-08	0.0012988
chr16	86689730	5.38432	Hypermethylation	7.27e-08	0.00130155
chr9	99051213	5.3836	Hypermethylation	7.3e-08	0.00130505
chr5	62872430	5.38299	Hypermethylation	7.33e-08	0.00130779
chrX	84878878	5.38129	Hypermethylation	7.4e-08	0.00131539
chr15	100941640	5.38125	Hypermethylation	7.4e-08	0.00131539
chr21	36543928	5.3811	Hypermethylation	7.4e-08	0.00131567
chr12	131122704	5.38072	Hypermethylation	7.42e-08	0.00131685
chr1	25825780	5.3807	Hypermethylation	7.42e-08	0.00131685
chr20	1678900	5.37824	Hypermethylation	7.52e-08	0.00133024
chr4	101619323	5.37819	Hypermethylation	7.52e-08	0.00133024
chr5	59253549	5.37652	Hypermethylation	7.59e-08	0.0013418
chr20	49679752	5.37498	Hypermethylation	7.66e-08	0.00135142
chr2	227164504	5.37355	Hypermethylation	7.72e-08	0.00135829
chr18	68071486	5.37203	Hypermethylation	7.79e-08	0.00136512
chr18	47904033	5.37175	Hypermethylation	7.8e-08	0.00136589
chrX	122186217	5.3717	Hypermethylation	7.8e-08	0.00136589
chr5	152288556	5.37135	Hypermethylation	7.82e-08	0.00136769
chr8	104617711	5.3703	Hypermethylation	7.86e-08	0.00137479
chr14	59426982	5.36948	Hypermethylation	7.9e-08	0.00137934
chr5	77799233	5.36873	Hypermethylation	7.93e-08	0.00138416
chr2	77225028	5.36823	Hypermethylation	7.95e-08	0.0013864
chr17	49691865	5.36642	Hypermethylation	8.03e-08	0.00139762
chr15	20988269	5.36608	Hypermethylation	8.05e-08	0.00139927
chr1	25780668	5.36598	Hypermethylation	8.05e-08	0.00139927
chr4	18268509	5.36561	Hypermethylation	8.07e-08	0.0014005
chr2	76760861	5.36285	Hypermethylation	8.19e-08	0.00141927
chr2	170578156	5.36046	Hypermethylation	8.3e-08	0.00143368
chr8	23113907	5.35966	Hypermethylation	8.34e-08	0.00143911
chr6	66449519	5.3575	Hypermethylation	8.44e-08	0.0014528
chr11	107817976	5.35391	Hypermethylation	8.61e-08	0.00147695
chr19	14766648	5.35384	Hypermethylation	8.61e-08	0.00147695
chr5	177106718	5.35326	Hypermethylation	8.64e-08	0.00148076
chr3	177390314	5.3529	Hypermethylation	8.66e-08	0.00148221
chr12	90514078	5.35108	Hypermethylation	8.74e-08	0.00149319
chr9	119242223	5.35025	Hypermethylation	8.78e-08	0.00149818
chr8	134479549	5.34841	Hypermethylation	8.87e-08	0.00150972
chr6	33128376	5.34801	Hypermethylation	8.89e-08	0.00151037
chr2	195358100	5.34793	Hypermethylation	8.9e-08	0.00151037
chr7	157239423	5.34628	Hypermethylation	8.98e-08	0.00152071
chr1	2895806	5.34621	Hypermethylation	8.98e-08	0.00152071
chr15	100958506	5.34557	Hypermethylation	9.01e-08	0.00152435
chr7	98444287	5.34357	Hypermethylation	9.11e-08	0.00153744
chr2	160886874	5.34345	Hypermethylation	9.12e-08	0.00153744
chr17	6140011	5.33973	Hypermethylation	9.31e-08	0.00156457
chr2	227181682	5.33958	Hypermethylation	9.32e-08	0.00156485
chr2	185341871	5.33924	Hypermethylation	9.33e-08	0.00156648
chr9	100661366	5.33801	Hypermethylation	9.4e-08	0.00157562
chr12	93528212	5.33727	Hypermethylation	9.44e-08	0.00158105
chr8	28619274	5.33662	Hypermethylation	9.47e-08	0.00158483
chr10	8046788	5.33025	Hypermethylation	9.81e-08	0.00163547
chr11	65468808	5.33006	Hypermethylation	9.82e-08	0.0016362
chr11	101520752	5.32968	Hypermethylation	9.84e-08	0.00163864
chr5	145884550	5.32925	Hypermethylation	9.86e-08	0.00164059
chr10	1658762	5.32895	Hypermethylation	9.88e-08	0.00164229
chr4	130634422	5.32549	Hypermethylation	1.01e-07	0.00166983
chr12	74077249	5.32507	Hypermethylation	1.01e-07	0.00167271
chr3	59476631	5.32427	Hypermethylation	1.01e-07	0.00167909
chr13	92799742	5.32385	Hypermethylation	1.02e-07	0.00168188
chr10	65147418	5.3229	Hypermethylation	1.02e-07	0.00168915
chr18	4385308	5.32235	Hypermethylation	1.02e-07	0.00169284
chr10	3248188	5.3213	Hypermethylation	1.03e-07	0.00170053
chr19	15964878	5.3195	Hypermethylation	1.04e-07	0.00171545
chr12	84703857	5.31593	Hypermethylation	1.06e-07	0.00174375
chr16	51594237	5.31473	Hypermethylation	1.07e-07	0.00175359
chr8	104625040	5.3122	Hypermethylation	1.08e-07	0.00177602
chr13	81798109	5.30995	Hypermethylation	1.1e-07	0.00179389
chr5	64005313	5.30968	Hypermethylation	1.1e-07	0.0017954
chr20	2322165	5.30633	Hypermethylation	1.12e-07	0.00182444
chr18	29650152	5.30567	Hypermethylation	1.12e-07	0.00182782
chr22	43498113	5.30512	Hypermethylation	1.13e-07	0.00183224
chr10	6728310	5.30485	Hypermethylation	1.13e-07	0.00183388
chr14	34297853	5.30384	Hypermethylation	1.13e-07	0.00184082
chr3	139788527	5.3036	Hypermethylation	1.14e-07	0.00184161
chr11	58186070	5.30354	Hypermethylation	1.14e-07	0.00184161
chr3	127022969	5.30317	Hypermethylation	1.14e-07	0.00184338
chr15	98798298	5.30181	Hypermethylation	1.15e-07	0.0018537
chr4	4842304	5.30082	Hypermethylation	1.15e-07	0.00186163
chr9	79897372	5.29688	Hypermethylation	1.18e-07	0.00189665
chr3	59512116	5.29621	Hypermethylation	1.18e-07	0.00190253
chr17	76525863	5.29553	Hypermethylation	1.19e-07	0.00190646
chr1	47080678	5.29551	Hypermethylation	1.19e-07	0.00190646
chr5	135525520	5.29417	Hypermethylation	1.2e-07	0.00191746
chr3	55740114	5.2941	Hypermethylation	1.2e-07	0.00191746
chrX	90331532	5.29213	Hypermethylation	1.21e-07	0.00193305
chr1	233892646	5.29188	Hypermethylation	1.21e-07	0.00193347
chr15	34702971	5.29104	Hypermethylation	1.22e-07	0.001939
chr13	37698281	5.28943	Hypermethylation	1.23e-07	0.00195365
chr9	2403666	5.28915	Hypermethylation	1.23e-07	0.00195437
chrX	27282330	5.28868	Hypermethylation	1.23e-07	0.00195736
chr1	180961120	5.28842	Hypermethylation	1.23e-07	0.00195797
chr1	66952275	5.28661	Hypermethylation	1.25e-07	0.00197402
chr1	11518666	5.28286	Hypermethylation	1.27e-07	0.0020099
chr14	25089421	5.28204	Hypermethylation	1.28e-07	0.00201698
chr5	58246318	5.28191	Hypermethylation	1.28e-07	0.00201721
chrX	43991556	5.28114	Hypermethylation	1.28e-07	0.00202423
chr2	3694931	5.28059	Hypermethylation	1.29e-07	0.00202828
chr4	165572227	5.28023	Hypermethylation	1.29e-07	0.00203005
chr15	60914820	5.2801	Hypermethylation	1.29e-07	0.00203015
chr4	187870077	5.28001	Hypermethylation	1.29e-07	0.00203015
chr2	181940797	5.27939	Hypermethylation	1.3e-07	0.0020358
chr1	247841177	5.27846	Hypermethylation	1.3e-07	0.00204498
chr5	3521701	5.27475	Hypermethylation	1.33e-07	0.00207977
chr3	186678912	5.27287	Hypermethylation	1.34e-07	0.00209428
chr12	125448387	5.27164	Hypermethylation	1.35e-07	0.00210455
chr2	33105861	5.27092	Hypermethylation	1.36e-07	0.00211047
chr3	116507762	5.27008	Hypermethylation	1.36e-07	0.00211845
chr6	38977381	5.26959	Hypermethylation	1.37e-07	0.00212215
chrX	95262802	5.26917	Hypermethylation	1.37e-07	0.00212583
chr6	141792380	5.26874	Hypermethylation	1.37e-07	0.00212964
chr3	150945243	5.26834	Hypermethylation	1.38e-07	0.00213195
chr15	82414049	5.26727	Hypermethylation	1.38e-07	0.0021431
chr16	84278079	5.26704	Hypermethylation	1.39e-07	0.00214461
chr15	27741736	5.26638	Hypermethylation	1.39e-07	0.00214999
chr5	148542572	5.26575	Hypermethylation	1.4e-07	0.00215505
chr6	28939885	5.26127	Hypermethylation	1.43e-07	0.00220255
chr21	31901775	5.26122	Hypermethylation	1.43e-07	0.00220255
chr1	146549872	5.25999	Hypermethylation	1.44e-07	0.00221243
chr15	55200610	5.25961	Hypermethylation	1.44e-07	0.00221571
chr16	12602248	5.25888	Hypermethylation	1.45e-07	0.00222207
chr4	186782008	5.25837	Hypermethylation	1.45e-07	0.00222696
chr2	207920965	5.25816	Hypermethylation	1.46e-07	0.00222832
chr1	25792965	5.25693	Hypermethylation	1.46e-07	0.00224071
chr16	10137136	5.25657	Hypermethylation	1.47e-07	0.00224397
chrY	23634361	5.25581	Hypermethylation	1.47e-07	0.00225196
chr2	228179328	5.25529	Hypermethylation	1.48e-07	0.00225705
chr7	139499968	5.25361	Hypermethylation	1.49e-07	0.00227393
chrX	24957204	5.25255	Hypermethylation	1.5e-07	0.00228212
chr3	104922029	5.25201	Hypermethylation	1.5e-07	0.00228364
chr19	5197547	5.25192	Hypermethylation	1.51e-07	0.00228364
chr3	181629499	5.25141	Hypermethylation	1.51e-07	0.00228743
chr3	125953969	5.24982	Hypermethylation	1.52e-07	0.00230343
chr7	126590852	5.24934	Hypermethylation	1.53e-07	0.00230701
chr2	3371740	5.24887	Hypermethylation	1.53e-07	0.00230812
chr19	5830301	5.24854	Hypermethylation	1.53e-07	0.00231066
chr10	15376516	5.24815	Hypermethylation	1.54e-07	0.00231324
chr1	146549853	5.24798	Hypermethylation	1.54e-07	0.00231391
chr7	134602289	5.24746	Hypermethylation	1.54e-07	0.00231697
chr7	101710666	5.2456	Hypermethylation	1.56e-07	0.00233753
chr7	23789694	5.24434	Hypermethylation	1.57e-07	0.00235226
chr3	30913173	5.24393	Hypermethylation	1.57e-07	0.00235624
chr10	48046110	5.24271	Hypermethylation	1.58e-07	0.00236929
chr3	50407824	5.2422	Hypermethylation	1.59e-07	0.00237316
chr7	125226363	5.24182	Hypermethylation	1.59e-07	0.00237438
chr10	11492266	5.2415	Hypermethylation	1.59e-07	0.00237724
chr11	4974981	5.24034	Hypermethylation	1.6e-07	0.00238838
chr2	20336773	5.24033	Hypermethylation	1.6e-07	0.00238838
chr9	1104811	5.23972	Hypermethylation	1.61e-07	0.00239506
chr7	73822588	5.23831	Hypermethylation	1.62e-07	0.0024079
chr2	19743086	5.23734	Hypermethylation	1.63e-07	0.00241433
chr2	238118407	5.23708	Hypermethylation	1.63e-07	0.00241654
chr10	129285555	5.23483	Hypermethylation	1.65e-07	0.0024409
chr4	1630403	5.23462	Hypermethylation	1.65e-07	0.00244192
chr3	177218808	5.2345	Hypermethylation	1.65e-07	0.00244192
chr10	72631626	5.23442	Hypermethylation	1.66e-07	0.00244192
chr13	107135503	5.2336	Hypermethylation	1.66e-07	0.00244695
chr2	43284517	5.23282	Hypermethylation	1.67e-07	0.00245575
chr2	175424127	5.23271	Hypermethylation	1.67e-07	0.00245589
chr6	167569519	5.23145	Hypermethylation	1.68e-07	0.00246707
chr2	34329248	5.23139	Hypermethylation	1.68e-07	0.00246707
chr1	114109087	5.23017	Hypermethylation	1.69e-07	0.00247927
chr5	77814524	5.22961	Hypermethylation	1.7e-07	0.0024854
chr14	90816701	5.22948	Hypermethylation	1.7e-07	0.0024854
chr3	112120062	5.22937	Hypermethylation	1.7e-07	0.0024854
chr12	71964300	5.22628	Hypermethylation	1.73e-07	0.00252127
chr2	29412169	5.22569	Hypermethylation	1.74e-07	0.00252795
chr16	4155537	5.22185	Hypermethylation	1.77e-07	0.00257418
chr4	67353492	5.22176	Hypermethylation	1.77e-07	0.00257418
chr2	207918543	5.21733	Hypermethylation	1.82e-07	0.00262402
chr7	155228359	5.21693	Hypermethylation	1.82e-07	0.00262827
chr10	99801821	5.21631	Hypermethylation	1.83e-07	0.00263299
chr21	43444503	5.21593	Hypermethylation	1.83e-07	0.0026356
chr3	48058352	5.21533	Hypermethylation	1.83e-07	0.00264278
chr2	28074701	5.21447	Hypermethylation	1.84e-07	0.00265366
chr11	68045494	5.21315	Hypermethylation	1.86e-07	0.00267125
chr5	167371922	5.21179	Hypermethylation	1.87e-07	0.00268672
chr2	185192752	5.21128	Hypermethylation	1.88e-07	0.00269126
chr18	47410042	5.21068	Hypermethylation	1.88e-07	0.00269716
chr2	175413375	5.20874	Hypermethylation	1.9e-07	0.00271536
chr12	2434044	5.20645	Hypermethylation	1.92e-07	0.00274364
chr7	101643424	5.20608	Hypermethylation	1.93e-07	0.00274781
chr21	22502757	5.20376	Hypermethylation	1.95e-07	0.00276657
chr4	56358537	5.20356	Hypermethylation	1.96e-07	0.00276808
chr5	101417950	5.2032	Hypermethylation	1.96e-07	0.00277203
chr16	77537493	5.20263	Hypermethylation	1.96e-07	0.00277924
chr14	24944578	5.20206	Hypermethylation	1.97e-07	0.00278385
chrX	30829344	5.2013	Hypermethylation	1.98e-07	0.00279196
chr16	28227776	5.20026	Hypermethylation	1.99e-07	0.00280194
chr6	14375221	5.20016	Hypermethylation	1.99e-07	0.002802
chr8	64536427	5.19902	Hypermethylation	2e-07	0.00281489
chr14	64028007	5.19765	Hypermethylation	2.02e-07	0.00282857
chr8	4504717	5.19628	Hypermethylation	2.03e-07	0.00284511
chr2	46725795	5.19324	Hypermethylation	2.07e-07	0.00288324
chr19	49535025	5.19296	Hypermethylation	2.07e-07	0.00288611
chr11	102018262	5.19067	Hypermethylation	2.1e-07	0.00291741
chr16	6890906	5.18993	Hypermethylation	2.1e-07	0.00292311
chr1	146550462	5.1888	Hypermethylation	2.12e-07	0.00293498
chr20	1728963	5.18785	Hypermethylation	2.13e-07	0.00294844
chr2	185192677	5.18756	Hypermethylation	2.13e-07	0.00295014
chr6	15537644	5.18666	Hypermethylation	2.14e-07	0.00296002
chr14	92935833	5.18633	Hypermethylation	2.14e-07	0.00296231
chr12	129479298	5.18404	Hypermethylation	2.17e-07	0.00299133
chr4	940859	5.1822	Hypermethylation	2.19e-07	0.00301356
chr2	13424319	5.18073	Hypermethylation	2.21e-07	0.00303
chr7	82735750	5.18072	Hypermethylation	2.21e-07	0.00303
chr16	8458001	5.17989	Hypermethylation	2.22e-07	0.00304044
chrX	47372531	5.17683	Hypermethylation	2.26e-07	0.00307814
chr9	17752744	5.17659	Hypermethylation	2.26e-07	0.00307814
chr17	77267569	5.17502	Hypermethylation	2.28e-07	0.00310088
chr6	127913413	5.17247	Hypermethylation	2.31e-07	0.00313724
chr14	105019730	5.17171	Hypermethylation	2.32e-07	0.00314846
chr9	25122468	5.17136	Hypermethylation	2.32e-07	0.00315294
chr18	47907838	5.17083	Hypermethylation	2.33e-07	0.00316031
chr10	81858629	5.1701	Hypermethylation	2.34e-07	0.00316959
chr3	11417126	5.16835	Hypermethylation	2.36e-07	0.00319621
chr12	485608	5.16757	Hypermethylation	2.37e-07	0.00320797
chr19	15285678	5.16697	Hypermethylation	2.38e-07	0.00321674
chr19	37193281	5.16501	Hypermethylation	2.4e-07	0.00324741
chr2	170754071	5.16475	Hypermethylation	2.41e-07	0.00325039
chr1	116204661	5.16429	Hypermethylation	2.41e-07	0.0032567
chr6	165090387	5.16412	Hypermethylation	2.42e-07	0.00325818
chr4	167539251	5.16376	Hypermethylation	2.42e-07	0.00326127
chr6	91521471	5.1575	Hypermethylation	2.5e-07	0.00336055
chr19	1456963	5.1574	Hypermethylation	2.5e-07	0.00336073
chr5	9225088	5.15717	Hypermethylation	2.51e-07	0.00336328
chrY	25804957	5.15703	Hypermethylation	2.51e-07	0.00336376
chr6	5154909	5.15696	Hypermethylation	2.51e-07	0.00336376
chr11	68032638	5.15612	Hypermethylation	2.52e-07	0.00337726
chr11	6098576	5.15587	Hypermethylation	2.52e-07	0.00338015
chr6	4980490	5.15487	Hypermethylation	2.54e-07	0.00339456
chr9	6770707	5.15433	Hypermethylation	2.55e-07	0.00340136
chr2	140804590	5.15413	Hypermethylation	2.55e-07	0.0034023
chr3	35943335	5.15248	Hypermethylation	2.57e-07	0.00343011
chr5	13038117	5.15235	Hypermethylation	2.57e-07	0.00343037
chr5	79572589	5.15173	Hypermethylation	2.58e-07	0.00343716
chr20	56075067	5.15136	Hypermethylation	2.59e-07	0.00343909
chr19	5035905	5.14869	Hypermethylation	2.62e-07	0.00348492
chr10	131576303	5.14795	Hypermethylation	2.63e-07	0.00349572
chr9	26253009	5.14757	Hypermethylation	2.64e-07	0.00349773
chr11	37123396	5.14756	Hypermethylation	2.64e-07	0.00349773
chr1	148212898	5.14315	Hypermethylation	2.7e-07	0.0035653
chr9	95602370	5.14239	Hypermethylation	2.71e-07	0.00357591
chr7	139538521	5.14234	Hypermethylation	2.71e-07	0.00357591
chr21	47370398	5.14179	Hypermethylation	2.72e-07	0.00358105
chr20	62379747	5.13986	Hypermethylation	2.75e-07	0.00361114
chr4	187349159	5.13959	Hypermethylation	2.75e-07	0.00361464
chr5	95871438	5.13862	Hypermethylation	2.77e-07	0.0036299
chr9	133601533	5.13761	Hypermethylation	2.78e-07	0.00364587
chr5	42215811	5.13696	Hypermethylation	2.79e-07	0.00365671
chr21	42415928	5.13627	Hypermethylation	2.8e-07	0.00366484
chr19	16949639	5.13619	Hypermethylation	2.8e-07	0.00366484
chr4	129862073	5.13443	Hypermethylation	2.83e-07	0.00369246
chr8	94899202	5.13442	Hypermethylation	2.83e-07	0.00369246
chr3	58245655	5.13387	Hypermethylation	2.84e-07	0.00370162
chr4	23290198	5.13369	Hypermethylation	2.84e-07	0.00370338
chr3	168040887	5.13306	Hypermethylation	2.85e-07	0.0037122
chr1	19403867	5.13235	Hypermethylation	2.86e-07	0.00372448
chr18	66905521	5.13199	Hypermethylation	2.87e-07	0.00372994
chr2	212362667	5.13149	Hypermethylation	2.87e-07	0.00373807
chr1	153590319	5.13129	Hypermethylation	2.88e-07	0.00374029
chr20	23036650	5.13075	Hypermethylation	2.89e-07	0.00374565
chrX	24932893	5.12997	Hypermethylation	2.9e-07	0.00375955
chr11	58175633	5.12965	Hypermethylation	2.9e-07	0.00376422
chrX	27348049	5.12911	Hypermethylation	2.91e-07	0.00377311
chr2	20713696	5.12516	Hypermethylation	2.97e-07	0.00384416
chr6	134807187	5.12438	Hypermethylation	2.99e-07	0.00385466
chr20	1679048	5.12263	Hypermethylation	3.01e-07	0.00388339
chrX	68355001	5.12132	Hypermethylation	3.03e-07	0.00390867
chr6	104798064	5.12053	Hypermethylation	3.05e-07	0.00391776
chr1	246048331	5.11929	Hypermethylation	3.07e-07	0.00393803
chr6	145339019	5.11886	Hypermethylation	3.07e-07	0.00394512
chr7	147584301	5.11831	Hypermethylation	3.08e-07	0.00395109
chr12	33171303	5.11504	Hypermethylation	3.14e-07	0.00400346
chr2	105446873	5.11153	Hypermethylation	3.2e-07	0.00406925
chr15	79692810	5.11142	Hypermethylation	3.2e-07	0.00406978
chr1	209405134	5.11117	Hypermethylation	3.2e-07	0.00407328
chr11	81697801	5.11078	Hypermethylation	3.21e-07	0.00407861
chr6	116790574	5.11074	Hypermethylation	3.21e-07	0.00407861
chr7	148245802	5.1105	Hypermethylation	3.21e-07	0.00408208
chr7	70390228	5.11035	Hypermethylation	3.22e-07	0.00408317
chr20	56333451	5.11019	Hypermethylation	3.22e-07	0.00408317
chr6	33099483	5.10772	Hypermethylation	3.26e-07	0.00412485
chrX	100551097	5.10766	Hypermethylation	3.26e-07	0.00412485
chr19	30250578	5.10756	Hypermethylation	3.26e-07	0.00412517
chr1	218214914	5.10743	Hypermethylation	3.27e-07	0.00412599
chr10	120160065	5.10706	Hypermethylation	3.27e-07	0.00413232
chr5	100497570	5.1058	Hypermethylation	3.29e-07	0.00415221
chr17	34430335	5.10515	Hypermethylation	3.31e-07	0.00416475
chr1	19373605	5.10429	Hypermethylation	3.32e-07	0.00417977
chr10	72513682	5.10332	Hypermethylation	3.34e-07	0.00419744
chr8	139113738	5.10207	Hypermethylation	3.36e-07	0.00422139
chrX	43994847	5.10178	Hypermethylation	3.36e-07	0.00422605
chr16	993496	5.09862	Hypermethylation	3.42e-07	0.00428769
chr6	134764427	5.09719	Hypermethylation	3.45e-07	0.00431214
chr2	71170807	5.097	Hypermethylation	3.45e-07	0.00431242
chr8	133873909	5.09502	Hypermethylation	3.49e-07	0.00435198
chr9	82613039	5.09405	Hypermethylation	3.51e-07	0.00436841
chr1	146550563	5.09392	Hypermethylation	3.51e-07	0.00436934
chrX	90318610	5.09356	Hypermethylation	3.51e-07	0.00437368
chr7	7706697	5.09237	Hypermethylation	3.54e-07	0.00439622
chr20	6336001	5.09086	Hypermethylation	3.56e-07	0.0044225
chr3	152772822	5.09051	Hypermethylation	3.57e-07	0.00442868
chr15	33561042	5.08936	Hypermethylation	3.59e-07	0.00445369
chr5	170255649	5.08836	Hypermethylation	3.61e-07	0.00447116
chr13	20720447	5.08737	Hypermethylation	3.63e-07	0.00449051
chr2	182047921	5.08582	Hypermethylation	3.66e-07	0.00452112
chr22	21724423	5.08528	Hypermethylation	3.67e-07	0.00453211
chr5	42686926	5.08294	Hypermethylation	3.72e-07	0.0045781
chr19	57871141	5.0823	Hypermethylation	3.73e-07	0.00458946
chr13	40510424	5.07988	Hypermethylation	3.78e-07	0.00463582
chr4	167423235	5.07956	Hypermethylation	3.78e-07	0.0046416
chr10	82366611	5.07783	Hypermethylation	3.82e-07	0.00467977
chr4	3505447	5.07756	Hypermethylation	3.82e-07	0.00468445
chr10	18874103	5.07661	Hypermethylation	3.84e-07	0.0047038
chr2	19930588	5.07564	Hypermethylation	3.86e-07	0.00472368
chr6	72579415	5.07529	Hypermethylation	3.87e-07	0.00472817
chr18	61880947	5.07489	Hypermethylation	3.88e-07	0.00473602
chr11	69629389	5.07297	Hypermethylation	3.92e-07	0.00477983
chr1	115652360	5.07283	Hypermethylation	3.92e-07	0.00478111
chr2	86491245	5.07259	Hypermethylation	3.92e-07	0.00478503
chrX	27477059	5.0723	Hypermethylation	3.93e-07	0.00479029
chr17	9358803	5.07198	Hypermethylation	3.94e-07	0.00479398
chr16	73440428	5.0719	Hypermethylation	3.94e-07	0.00479398
chr7	82941166	5.07079	Hypermethylation	3.96e-07	0.0048199
chr3	55738780	5.07014	Hypermethylation	3.98e-07	0.00483001
chr10	45692755	5.06982	Hypermethylation	3.98e-07	0.00483392
chr1	25792914	5.06829	Hypermethylation	4.01e-07	0.0048644
chr3	11374151	5.06738	Hypermethylation	4.03e-07	0.00488323
chr9	43638752	5.06565	Hypermethylation	4.07e-07	0.00492363
chr15	25771368	5.06548	Hypermethylation	4.07e-07	0.00492591
chr2	226120163	5.06491	Hypermethylation	4.09e-07	0.00493422
chrX	90262892	5.06438	Hypermethylation	4.1e-07	0.0049436
chr21	40308256	5.0632	Hypermethylation	4.12e-07	0.00496766
chr2	3331717	5.06194	Hypermethylation	4.15e-07	0.00499201
chr1	2055027	5.06121	Hypermethylation	4.17e-07	0.0050089
chr3	58228856	5.06088	Hypermethylation	4.17e-07	0.00500981
chrX	27310681	5.06084	Hypermethylation	4.17e-07	0.00500981
chr11	87980399	5.05882	Hypermethylation	4.22e-07	0.00505891
chr19	46936435	5.05828	Hypermethylation	4.23e-07	0.00507095
chr9	19909337	5.05738	Hypermethylation	4.25e-07	0.00509281
chr7	137030345	5.0567	Hypermethylation	4.27e-07	0.00510869
chr16	18607585	5.05619	Hypermethylation	4.28e-07	0.00511834
chr22	18648871	5.05584	Hypermethylation	4.28e-07	0.00512064
chr16	18475540	5.05547	Hypermethylation	4.29e-07	0.00512632
chr11	6154255	5.05361	Hypermethylation	4.34e-07	0.00516972
chr4	32178169	5.05317	Hypermethylation	4.35e-07	0.00517943
chr7	1167712	5.05256	Hypermethylation	4.36e-07	0.00519134
chr20	40919934	5.05237	Hypermethylation	4.36e-07	0.00519428
chr3	160493607	5.05159	Hypermethylation	4.38e-07	0.00521326
chr1	66983919	5.0513	Hypermethylation	4.39e-07	0.00521906
chr9	93574494	5.0501	Hypermethylation	4.42e-07	0.00524973
chr7	145754971	5.04855	Hypermethylation	4.45e-07	0.00527984
chrX	33789092	5.04838	Hypermethylation	4.46e-07	0.00528131
chr1	52310882	5.04808	Hypermethylation	4.46e-07	0.00528679
chr13	36254596	5.04733	Hypermethylation	4.48e-07	0.0053036
chr7	70587808	5.04675	Hypermethylation	4.49e-07	0.00531515
chr8	55248388	5.04607	Hypermethylation	4.51e-07	0.00532873
chr1	173794552	5.04557	Hypermethylation	4.52e-07	0.0053343
chrX	27614492	5.04496	Hypermethylation	4.54e-07	0.00534437
chr2	28007071	5.0429	Hypermethylation	4.59e-07	0.00539077
chr2	151911395	5.04241	Hypermethylation	4.6e-07	0.00540242
chr14	66258120	5.04026	Hypermethylation	4.65e-07	0.00545861
chrX	149581156	5.03943	Hypermethylation	4.67e-07	0.00547781
chr4	127763178	5.03916	Hypermethylation	4.68e-07	0.00548329
chr15	81388095	5.03839	Hypermethylation	4.69e-07	0.00549578
chr14	84199997	5.03799	Hypermethylation	4.7e-07	0.00550036
chr2	77169355	5.03761	Hypermethylation	4.71e-07	0.00550797
chr2	175379994	5.03716	Hypermethylation	4.72e-07	0.00551266
chr4	88846564	5.03591	Hypermethylation	4.76e-07	0.00554397
chr1	210421594	5.0344	Hypermethylation	4.79e-07	0.00558558
chr2	66379788	5.03423	Hypermethylation	4.8e-07	0.00558795
chr1	68302023	5.0321	Hypermethylation	4.85e-07	0.00563397
chr13	23988198	5.03147	Hypermethylation	4.87e-07	0.00565025
chr1	203750118	5.03136	Hypermethylation	4.87e-07	0.0056509
chr13	23977126	5.03076	Hypermethylation	4.89e-07	0.00566405
chr19	54677232	5.03065	Hypermethylation	4.89e-07	0.00566493
chr20	47969015	5.02978	Hypermethylation	4.91e-07	0.00568585
chr1	11541143	5.02929	Hypermethylation	4.92e-07	0.0056965
chr1	25844713	5.02879	Hypermethylation	4.94e-07	0.0057057
chr10	29483845	5.02854	Hypermethylation	4.94e-07	0.00571059
chr19	5010255	5.02779	Hypermethylation	4.96e-07	0.00572688
chr16	18025664	5.02608	Hypermethylation	5.01e-07	0.00576314
chr4	30546794	5.02436	Hypermethylation	5.05e-07	0.00580723
chr17	14621191	5.0234	Hypermethylation	5.08e-07	0.00582896
chr1	5620187	5.02323	Hypermethylation	5.08e-07	0.00583175
chr4	159459912	5.02287	Hypermethylation	5.09e-07	0.00583697
chr6	157720414	5.0204	Hypermethylation	5.16e-07	0.00590125
chr18	77145396	5.02023	Hypermethylation	5.16e-07	0.00590389
chr1	25859299	5.01905	Hypermethylation	5.19e-07	0.00593303
chr1	112931237	5.01896	Hypermethylation	5.2e-07	0.00593327
chr4	11468708	5.01849	Hypermethylation	5.21e-07	0.00594548
chr7	82944287	5.01817	Hypermethylation	5.22e-07	0.00595273
chr20	56179585	5.01752	Hypermethylation	5.23e-07	0.00597059
chr18	75149349	5.01706	Hypermethylation	5.25e-07	0.00597878
chr10	135014077	5.01672	Hypermethylation	5.26e-07	0.0059806
chr9	121831442	5.016	Hypermethylation	5.28e-07	0.00599812
chr6	44102572	5.01556	Hypermethylation	5.29e-07	0.00600938
chr14	86879369	5.01522	Hypermethylation	5.3e-07	0.00601508
chr8	11453029	5.01483	Hypermethylation	5.31e-07	0.00602245
chr17	45883798	5.01473	Hypermethylation	5.31e-07	0.00602304
chr19	1082072	5.01169	Hypermethylation	5.4e-07	0.00610511
chr3	80030759	5.01165	Hypermethylation	5.4e-07	0.00610511
chr1	146549896	5.01062	Hypermethylation	5.43e-07	0.00613036
chr4	54527112	5.00972	Hypermethylation	5.45e-07	0.00615514
chr3	196972995	5.00915	Hypermethylation	5.47e-07	0.00616723
chr8	139132176	5.00871	Hypermethylation	5.48e-07	0.00617889
chr8	107035753	5.00721	Hypermethylation	5.52e-07	0.00621697
chr5	12520550	5.00699	Hypermethylation	5.53e-07	0.00621745
chr15	64194507	5.00588	Hypermethylation	5.56e-07	0.00624689
chr7	130284312	5.00582	Hypermethylation	5.56e-07	0.00624689
chr12	20760486	5.00488	Hypermethylation	5.59e-07	0.00627214
chr3	6923074	5.00417	Hypermethylation	5.61e-07	0.00629284
chr1	67126585	5.00215	Hypermethylation	5.67e-07	0.00634874
chr6	71472879	5.00053	Hypermethylation	5.72e-07	0.0063827
chr1	9492296	5.00053	Hypermethylation	5.72e-07	0.0063827
chr10	128614597	5.00042	Hypermethylation	5.72e-07	0.0063827
chr10	6252872	5.00033	Hypermethylation	5.72e-07	0.00638319
chr8	4429297	4.99997	Hypermethylation	5.73e-07	0.00639245
chr11	2234168	4.9995	Hypermethylation	5.75e-07	0.0064028
chr21	45652643	4.99811	Hypermethylation	5.79e-07	0.00644672
chr12	123932198	4.99738	Hypermethylation	5.81e-07	0.00646843
chr14	64470942	4.99642	Hypermethylation	5.84e-07	0.00649794
chr14	66253436	4.99618	Hypermethylation	5.85e-07	0.00650344
chr10	130201303	4.99494	Hypermethylation	5.89e-07	0.00654003
chr7	73822807	4.99393	Hypermethylation	5.92e-07	0.00656138
chr4	116743425	4.99342	Hypermethylation	5.93e-07	0.00657096
chr15	100217186	4.99341	Hypermethylation	5.93e-07	0.00657096
chr2	132372818	4.99284	Hypermethylation	5.95e-07	0.00658515
chr17	2654350	4.99138	Hypermethylation	5.99e-07	0.00662617
chr1	31051747	4.99128	Hypermethylation	6e-07	0.00662617
chr18	4163409	4.99125	Hypermethylation	6e-07	0.00662617
chr11	129421662	4.99078	Hypermethylation	6.01e-07	0.00663756
chr19	7492141	4.99024	Hypermethylation	6.03e-07	0.00665294
chrX	33869758	4.98902	Hypermethylation	6.07e-07	0.00667916
chr2	234682062	4.98819	Hypermethylation	6.09e-07	0.00670001
chr7	82951893	4.98678	Hypermethylation	6.14e-07	0.00674095
chr4	76171255	4.98605	Hypermethylation	6.16e-07	0.00676099
chr5	62872418	4.98555	Hypermethylation	6.18e-07	0.00677587
chr2	132332647	4.9854	Hypermethylation	6.18e-07	0.0067786
chr7	52374758	4.98493	Hypermethylation	6.2e-07	0.00678958
chr15	96713691	4.98467	Hypermethylation	6.21e-07	0.00679613
chr17	32923086	4.98369	Hypermethylation	6.24e-07	0.00682229
chr12	70827778	4.98239	Hypermethylation	6.28e-07	0.00686019
chr5	169322437	4.98217	Hypermethylation	6.29e-07	0.0068654
chr8	132488280	4.98195	Hypermethylation	6.29e-07	0.00687044
chr2	47595710	4.98168	Hypermethylation	6.3e-07	0.00687471
chr10	18277810	4.98108	Hypermethylation	6.32e-07	0.00689312
chrX	125842483	4.98043	Hypermethylation	6.34e-07	0.00691074
chr7	9502921	4.97971	Hypermethylation	6.37e-07	0.00693136
chr3	77427966	4.97959	Hypermethylation	6.37e-07	0.00693268
chr1	193557823	4.97602	Hypermethylation	6.49e-07	0.0070479
chr10	81821335	4.97587	Hypermethylation	6.5e-07	0.00705011
chrX	88982249	4.97441	Hypermethylation	6.54e-07	0.00709011
chr1	241374541	4.97396	Hypermethylation	6.56e-07	0.00710092
chrX	99269719	4.97222	Hypermethylation	6.62e-07	0.00715198
chr6	33107382	4.97219	Hypermethylation	6.62e-07	0.00715198
chr19	19239410	4.97102	Hypermethylation	6.66e-07	0.00718133
chr11	6093821	4.97071	Hypermethylation	6.67e-07	0.00718988
chr5	134953554	4.96965	Hypermethylation	6.71e-07	0.00722155
chr9	25931181	4.96892	Hypermethylation	6.73e-07	0.0072366
chr12	67969081	4.96885	Hypermethylation	6.74e-07	0.0072366
chr9	113286020	4.96868	Hypermethylation	6.74e-07	0.00724024
chr12	41412211	4.96858	Hypermethylation	6.74e-07	0.00724112
chr5	13080043	4.96844	Hypermethylation	6.75e-07	0.00724352
chr10	18908642	4.96743	Hypermethylation	6.78e-07	0.00727829
chr20	1893120	4.96691	Hypermethylation	6.8e-07	0.00729268
chr5	12511481	4.9669	Hypermethylation	6.8e-07	0.00729268
chr9	131405317	4.96653	Hypermethylation	6.82e-07	0.00729933
chr12	75744710	4.96408	Hypermethylation	6.9e-07	0.00737658
chr17	49666246	4.96364	Hypermethylation	6.92e-07	0.00739038
chr14	56512970	4.96353	Hypermethylation	6.92e-07	0.00739148
chr6	32462831	4.96232	Hypermethylation	6.97e-07	0.00742497
chr12	73694293	4.96228	Hypermethylation	6.97e-07	0.00742497
chr13	111237847	4.96197	Hypermethylation	6.98e-07	0.00743369
chr6	45412656	4.9619	Hypermethylation	6.98e-07	0.00743369
chr2	222381228	4.96141	Hypermethylation	7e-07	0.00744406
chr7	138536609	4.96106	Hypermethylation	7.01e-07	0.00745163
chr5	29669285	4.96029	Hypermethylation	7.04e-07	0.0074716
chr21	23129509	4.95993	Hypermethylation	7.05e-07	0.0074751
chr17	12585458	4.95981	Hypermethylation	7.06e-07	0.00747655
chrX	95245935	4.95944	Hypermethylation	7.07e-07	0.00748526
chrX	40866006	4.95879	Hypermethylation	7.09e-07	0.0075076
chr9	83546624	4.95613	Hypermethylation	7.19e-07	0.00759354
chr8	84606379	4.95458	Hypermethylation	7.25e-07	0.00764823
chr17	32515366	4.95441	Hypermethylation	7.26e-07	0.00764913
chr3	7859162	4.95396	Hypermethylation	7.27e-07	0.00766119
chr3	59662751	4.95213	Hypermethylation	7.34e-07	0.00771872
chr2	226129097	4.95091	Hypermethylation	7.39e-07	0.00775835
chr1	177506159	4.9499	Hypermethylation	7.43e-07	0.00779288
chr7	17788141	4.9494	Hypermethylation	7.44e-07	0.00780996
chr2	151920799	4.94703	Hypermethylation	7.54e-07	0.00789202
chr1	22347252	4.94699	Hypermethylation	7.54e-07	0.00789202
chr13	31655577	4.94634	Hypermethylation	7.56e-07	0.00791243
chrX	125829687	4.94614	Hypermethylation	7.57e-07	0.00791763
chrX	55344324	4.94598	Hypermethylation	7.58e-07	0.0079213
chr8	64624581	4.94579	Hypermethylation	7.58e-07	0.00792583
chr9	119590566	4.94454	Hypermethylation	7.63e-07	0.00796788
chr15	80022884	4.94403	Hypermethylation	7.65e-07	0.0079856
chr6	33094869	4.94392	Hypermethylation	7.66e-07	0.0079856
chr19	19905011	4.94389	Hypermethylation	7.66e-07	0.0079856
chr12	102080979	4.94171	Hypermethylation	7.74e-07	0.00806301
chr3	153028923	4.94067	Hypermethylation	7.79e-07	0.00809699
chr6	85808808	4.93996	Hypermethylation	7.81e-07	0.0081143
chr5	42751378	4.93938	Hypermethylation	7.84e-07	0.00812916
chr12	127802438	4.93899	Hypermethylation	7.85e-07	0.00813943
chr13	27048858	4.93893	Hypermethylation	7.86e-07	0.00813943
chr11	71842976	4.9389	Hypermethylation	7.86e-07	0.00813943
chr1	161413768	4.93884	Hypermethylation	7.86e-07	0.00813943
chr21	31982987	4.93771	Hypermethylation	7.9e-07	0.008184
chr17	66660348	4.93671	Hypermethylation	7.95e-07	0.00822248
chr4	95841122	4.93634	Hypermethylation	7.96e-07	0.00822895
chr7	26410390	4.93546	Hypermethylation	8e-07	0.0082614
chr11	65471981	4.93543	Hypermethylation	8e-07	0.0082614
chr10	98504385	4.93525	Hypermethylation	8.01e-07	0.00826428
chrX	101399025	4.93515	Hypermethylation	8.01e-07	0.00826428
chr10	88433146	4.93391	Hypermethylation	8.06e-07	0.00831057
chr12	90528396	4.93156	Hypermethylation	8.16e-07	0.00839659
chrX	90276812	4.93129	Hypermethylation	8.17e-07	0.00840085
chr9	18980853	4.92971	Hypermethylation	8.24e-07	0.00845741
chr11	133079948	4.92927	Hypermethylation	8.25e-07	0.00846592
chr1	146550042	4.92916	Hypermethylation	8.26e-07	0.00846754
chr2	65613823	4.92835	Hypermethylation	8.29e-07	0.00849658
chr14	24944544	4.92813	Hypermethylation	8.3e-07	0.00850277
chr20	36249533	4.92725	Hypermethylation	8.34e-07	0.00853332
chr7	88484074	4.92721	Hypermethylation	8.34e-07	0.00853332
chr5	161603957	4.92574	Hypermethylation	8.4e-07	0.00859069
chr16	14464753	4.92566	Hypermethylation	8.41e-07	0.00859069
chr7	70577756	4.92558	Hypermethylation	8.41e-07	0.00859069
chr12	48031384	4.92554	Hypermethylation	8.41e-07	0.00859069
chr2	107619771	4.92443	Hypermethylation	8.46e-07	0.0086363
chr18	1916246	4.92356	Hypermethylation	8.5e-07	0.00867185
chr19	427644	4.92309	Hypermethylation	8.52e-07	0.00868946
chr6	31459253	4.9227	Hypermethylation	8.54e-07	0.00870339
chr8	85089393	4.92258	Hypermethylation	8.54e-07	0.00870572
chr16	8456227	4.92216	Hypermethylation	8.56e-07	0.00872088
chr10	3280960	4.92094	Hypermethylation	8.61e-07	0.008769
chr3	179682961	4.92051	Hypermethylation	8.63e-07	0.00877235
chr15	94846758	4.92043	Hypermethylation	8.64e-07	0.00877267
chr1	19272121	4.92013	Hypermethylation	8.65e-07	0.00878262
chr11	121589286	4.91995	Hypermethylation	8.66e-07	0.00878447
chr7	17747395	4.91982	Hypermethylation	8.66e-07	0.00878711
chr9	140224184	4.91936	Hypermethylation	8.68e-07	0.00879825
chr1	5613219	4.91514	Hypermethylation	8.87e-07	0.00896386
chr2	233485696	4.91507	Hypermethylation	8.88e-07	0.00896386
chr7	35586017	4.91506	Hypermethylation	8.88e-07	0.00896386
chr10	21405282	4.91474	Hypermethylation	8.89e-07	0.00897485
chr4	88858471	4.91454	Hypermethylation	8.9e-07	0.00897485
chr12	4841676	4.91441	Hypermethylation	8.91e-07	0.00897711
chr5	140274309	4.91407	Hypermethylation	8.92e-07	0.00898613
chr18	35106846	4.914	Hypermethylation	8.92e-07	0.00898613
chr4	114772130	4.91365	Hypermethylation	8.94e-07	0.00899145
chr2	76214433	4.91294	Hypermethylation	8.97e-07	0.0090183
chr3	58011601	4.91219	Hypermethylation	9.01e-07	0.00904624
chr2	143559	4.91205	Hypermethylation	9.01e-07	0.00904926
chr4	92144380	4.91165	Hypermethylation	9.03e-07	0.00906124
chr3	137687311	4.90936	Hypermethylation	9.14e-07	0.00915438
chr7	70583467	4.90915	Hypermethylation	9.15e-07	0.00915761
chr13	54892099	4.90889	Hypermethylation	9.16e-07	0.00916629
chr15	100813011	4.90838	Hypermethylation	9.18e-07	0.00918349
chr16	6891497	4.90787	Hypermethylation	9.21e-07	0.00920429
chr17	72649001	4.90629	Hypermethylation	9.28e-07	0.00927498
chr5	50201786	4.90573	Hypermethylation	9.31e-07	0.009295
chr9	21987511	4.90555	Hypermethylation	9.32e-07	0.00930019
chr2	123966669	4.90514	Hypermethylation	9.34e-07	0.009316
chr1	19509523	4.90486	Hypermethylation	9.35e-07	0.00932164
chr14	104676658	4.90427	Hypermethylation	9.38e-07	0.00934375
chr3	28559854	4.90384	Hypermethylation	9.4e-07	0.00935205
chrX	123327486	4.90382	Hypermethylation	9.4e-07	0.00935205
chr19	41627867	4.90373	Hypermethylation	9.4e-07	0.00935304
chr2	67307009	4.90335	Hypermethylation	9.42e-07	0.00936693
chr20	6295914	4.90329	Hypermethylation	9.42e-07	0.00936693
chr8	21152459	4.90288	Hypermethylation	9.44e-07	0.00937717
chr10	10876469	4.90236	Hypermethylation	9.47e-07	0.00939383
chr20	58435842	4.90202	Hypermethylation	9.49e-07	0.00940403
chr8	49879565	4.90128	Hypermethylation	9.52e-07	0.00943646
chr1	158717664	4.90107	Hypermethylation	9.53e-07	0.00944292
chr2	45178329	4.90096	Hypermethylation	9.54e-07	0.00944493
chr8	63059865	4.90076	Hypermethylation	9.55e-07	0.0094483
chr4	189124148	4.90015	Hypermethylation	9.58e-07	0.00947025
chrX	125324182	4.89989	Hypermethylation	9.59e-07	0.00947937
chr12	97538336	4.89814	Hypermethylation	9.67e-07	0.00953556
chr12	125516325	4.8981	Hypermethylation	9.68e-07	0.00953556
chr5	62946112	4.89756	Hypermethylation	9.7e-07	0.00955434
chr21	23124129	4.89701	Hypermethylation	9.73e-07	0.00957148
chrY	5146380	4.89676	Hypermethylation	9.74e-07	0.00958002
chr5	22390036	4.89594	Hypermethylation	9.78e-07	0.00960663
chr5	160178827	4.89582	Hypermethylation	9.79e-07	0.00960884
chr4	189124541	4.89527	Hypermethylation	9.82e-07	0.00962934
chr2	184480901	4.89526	Hypermethylation	9.82e-07	0.00962934
chr6	106252375	4.89455	Hypermethylation	9.85e-07	0.00966102
chr12	126236224	4.89348	Hypermethylation	9.91e-07	0.00970001
chr6	9293661	4.89301	Hypermethylation	9.93e-07	0.00971512
chr6	106941643	4.8899	Hypermethylation	1.01e-06	0.0098392
chr14	58048453	4.88915	Hypermethylation	1.01e-06	0.00986657
chr6	34024157	4.88892	Hypermethylation	1.01e-06	0.00987144
chr17	32510027	4.88841	Hypermethylation	1.02e-06	0.00988989
chr5	93682552	4.88786	Hypermethylation	1.02e-06	0.00991386
chr7	44001162	4.88773	Hypermethylation	1.02e-06	0.00991697
chr11	8853624	4.88736	Hypermethylation	1.02e-06	0.00992486
chr16	27921107	4.88637	Hypermethylation	1.03e-06	0.00996811
chr3	125943511	4.88573	Hypermethylation	1.03e-06	0.00999343
chr17	9356369	4.88528	Hypermethylation	1.03e-06	0.0100022
chr2	53425646	4.88511	Hypermethylation	1.03e-06	0.0100037
chr7	130393537	4.88439	Hypermethylation	1.04e-06	0.0100369
chr13	37755447	4.88337	Hypermethylation	1.04e-06	0.0100786
chr12	55241606	4.88151	Hypermethylation	1.05e-06	0.0101575
chr6	46107752	4.88148	Hypermethylation	1.05e-06	0.0101575
chr1	146549425	4.88084	Hypermethylation	1.06e-06	0.0101751
chr10	70381553	4.8808	Hypermethylation	1.06e-06	0.0101751
chr4	56346162	4.87966	Hypermethylation	1.06e-06	0.0102197
chr14	90815342	4.87901	Hypermethylation	1.07e-06	0.0102375
chr5	60411216	4.87897	Hypermethylation	1.07e-06	0.0102375
chr8	63434638	4.87843	Hypermethylation	1.07e-06	0.0102587
chrX	36981993	4.87617	Hypermethylation	1.08e-06	0.0103619
chr19	49726636	4.87563	Hypermethylation	1.08e-06	0.0103797
chr12	55766379	4.87349	Hypermethylation	1.1e-06	0.0104788
chr1	153590268	4.873	Hypermethylation	1.1e-06	0.0104939
chr10	56180976	4.87289	Hypermethylation	1.1e-06	0.0104961
chr5	38756187	4.8726	Hypermethylation	1.1e-06	0.010506
chr2	234995430	4.87222	Hypermethylation	1.1e-06	0.0105204
chr3	230864	4.87191	Hypermethylation	1.11e-06	0.0105264
chr12	20820823	4.87082	Hypermethylation	1.11e-06	0.0105774
chr21	35285501	4.87047	Hypermethylation	1.11e-06	0.0105887
chr10	92745793	4.8704	Hypermethylation	1.11e-06	0.0105887
chr16	19676892	4.87023	Hypermethylation	1.11e-06	0.010594
chr20	57666653	4.86989	Hypermethylation	1.12e-06	0.0106051
chr15	36329296	4.86877	Hypermethylation	1.12e-06	0.0106478
chrX	148770190	4.86873	Hypermethylation	1.12e-06	0.0106478
chr19	12758380	4.8687	Hypermethylation	1.12e-06	0.0106478
chr5	168960866	4.86869	Hypermethylation	1.12e-06	0.0106478
chr16	82923021	4.86853	Hypermethylation	1.12e-06	0.0106493
chr19	5037415	4.8684	Hypermethylation	1.13e-06	0.0106525
chr15	28612123	4.868	Hypermethylation	1.13e-06	0.0106664
chr11	6119210	4.86708	Hypermethylation	1.13e-06	0.0106907
chr5	79570013	4.86679	Hypermethylation	1.13e-06	0.0107026
chr2	11303198	4.86522	Hypermethylation	1.14e-06	0.0107661
chr4	147299239	4.86474	Hypermethylation	1.15e-06	0.0107884
chr8	11607352	4.86401	Hypermethylation	1.15e-06	0.0108248
chr12	51617601	4.86392	Hypermethylation	1.15e-06	0.0108257
chr1	79775411	4.86339	Hypermethylation	1.15e-06	0.010844
chr7	82724254	4.86291	Hypermethylation	1.16e-06	0.010859
chr11	6114226	4.86255	Hypermethylation	1.16e-06	0.0108736
chr7	107747465	4.86218	Hypermethylation	1.16e-06	0.010888
chr1	114119620	4.86133	Hypermethylation	1.17e-06	0.0109239
chr20	1679050	4.86072	Hypermethylation	1.17e-06	0.0109472
chr10	21377866	4.8607	Hypermethylation	1.17e-06	0.0109472
chr6	67153286	4.85984	Hypermethylation	1.17e-06	0.0109879
chr3	197827058	4.85968	Hypermethylation	1.18e-06	0.010993
chr1	146549439	4.85954	Hypermethylation	1.18e-06	0.0109968
chr2	185186403	4.85921	Hypermethylation	1.18e-06	0.0110073
chr2	28174080	4.85902	Hypermethylation	1.18e-06	0.0110109
chr2	105265361	4.85843	Hypermethylation	1.18e-06	0.0110341
chr2	158848803	4.8584	Hypermethylation	1.18e-06	0.0110341
chr1	218125914	4.85731	Hypermethylation	1.19e-06	0.0110863
chr18	9091544	4.8572	Hypermethylation	1.19e-06	0.0110863
chr10	18842336	4.85674	Hypermethylation	1.19e-06	0.0111045
chr7	17783427	4.85663	Hypermethylation	1.19e-06	0.0111046
chr4	26516854	4.85659	Hypermethylation	1.19e-06	0.0111046
chr5	134489074	4.85654	Hypermethylation	1.19e-06	0.0111046
chr7	173753	4.85639	Hypermethylation	1.2e-06	0.0111089
chr5	79571632	4.85578	Hypermethylation	1.2e-06	0.0111362
chr12	14027137	4.85524	Hypermethylation	1.2e-06	0.0111589
chr5	62704451	4.85387	Hypermethylation	1.21e-06	0.0112063
chr7	148217348	4.85353	Hypermethylation	1.21e-06	0.0112216
chr3	58068268	4.85327	Hypermethylation	1.21e-06	0.0112324
chr5	134485284	4.85262	Hypermethylation	1.22e-06	0.0112619
chr11	65754807	4.8522	Hypermethylation	1.22e-06	0.0112746
chr4	134386948	4.85144	Hypermethylation	1.23e-06	0.0113062
chr14	65781495	4.84935	Hypermethylation	1.24e-06	0.0114034
chr20	57540781	4.84914	Hypermethylation	1.24e-06	0.0114113
chr16	87562222	4.84828	Hypermethylation	1.25e-06	0.0114532
chr7	17791425	4.8475	Hypermethylation	1.25e-06	0.0114909
chr10	7318723	4.84734	Hypermethylation	1.25e-06	0.0114961
chr4	186806480	4.84708	Hypermethylation	1.25e-06	0.0115074
chr20	1678781	4.84692	Hypermethylation	1.25e-06	0.011513
chr5	177209851	4.84635	Hypermethylation	1.26e-06	0.0115424
chr10	45887231	4.84604	Hypermethylation	1.26e-06	0.0115563
chr5	72902090	4.84559	Hypermethylation	1.26e-06	0.0115747
chr1	30734035	4.84516	Hypermethylation	1.27e-06	0.0115819
chr13	53409161	4.84515	Hypermethylation	1.27e-06	0.0115819
chr9	133618659	4.84387	Hypermethylation	1.27e-06	0.0116523
chr13	108703706	4.84264	Hypermethylation	1.28e-06	0.011713
chr10	120166434	4.84105	Hypermethylation	1.29e-06	0.011776
chr1	2270009	4.84015	Hypermethylation	1.3e-06	0.011814
chr18	2702258	4.83896	Hypermethylation	1.31e-06	0.0118772
chrX	41278545	4.8388	Hypermethylation	1.31e-06	0.0118825
chr1	11526767	4.83849	Hypermethylation	1.31e-06	0.0118973
chr19	53162481	4.83724	Hypermethylation	1.32e-06	0.0119606
chr10	120160272	4.83647	Hypermethylation	1.32e-06	0.0120029
chr7	7541714	4.83595	Hypermethylation	1.33e-06	0.0120305
chr10	38670613	4.83455	Hypermethylation	1.33e-06	0.0120993
chr1	70928218	4.83372	Hypermethylation	1.34e-06	0.0121378
chr2	68423398	4.83262	Hypermethylation	1.35e-06	0.0121895
chr4	14843743	4.83234	Hypermethylation	1.35e-06	0.0122013
chr4	62003930	4.83225	Hypermethylation	1.35e-06	0.0122013
chr17	40455690	4.83216	Hypermethylation	1.35e-06	0.0122013
chr13	106551762	4.83101	Hypermethylation	1.36e-06	0.0122599
chr2	153947	4.83024	Hypermethylation	1.36e-06	0.0123017
chr7	71423674	4.83017	Hypermethylation	1.36e-06	0.0123017
chr14	92932575	4.83008	Hypermethylation	1.36e-06	0.0123017
chr14	60046757	4.82968	Hypermethylation	1.37e-06	0.0123181
chr2	185194106	4.8296	Hypermethylation	1.37e-06	0.0123191
chr5	135540245	4.82895	Hypermethylation	1.37e-06	0.0123513
chr2	62496667	4.82839	Hypermethylation	1.38e-06	0.0123778
chrX	30822419	4.82806	Hypermethylation	1.38e-06	0.0123944
chr2	171272135	4.82774	Hypermethylation	1.38e-06	0.0124062
chr2	226118443	4.82722	Hypermethylation	1.38e-06	0.0124264
chr5	136069314	4.82657	Hypermethylation	1.39e-06	0.0124561
chrX	27146641	4.82649	Hypermethylation	1.39e-06	0.0124561
chr3	178464334	4.82623	Hypermethylation	1.39e-06	0.0124657
chr7	82939350	4.82621	Hypermethylation	1.39e-06	0.0124657
chrX	149776276	4.82567	Hypermethylation	1.4e-06	0.0124867
chr18	48451200	4.82539	Hypermethylation	1.4e-06	0.0124993
chr6	150386250	4.82535	Hypermethylation	1.4e-06	0.0124993
chr12	97545582	4.82492	Hypermethylation	1.4e-06	0.0125218
chr5	17502240	4.82314	Hypermethylation	1.41e-06	0.0126214
chr4	69926717	4.8212	Hypermethylation	1.43e-06	0.0127286
chr5	136064361	4.82092	Hypermethylation	1.43e-06	0.0127427
chr14	23300391	4.82064	Hypermethylation	1.43e-06	0.012752
chr4	3504134	4.82036	Hypermethylation	1.43e-06	0.0127612
chr7	27525963	4.82012	Hypermethylation	1.43e-06	0.0127665
chr1	25685483	4.8201	Hypermethylation	1.43e-06	0.0127665
chr2	235358745	4.81885	Hypermethylation	1.44e-06	0.0128338
chr7	134558806	4.81862	Hypermethylation	1.45e-06	0.0128394
chr12	74943121	4.81857	Hypermethylation	1.45e-06	0.0128394
chr1	2055735	4.81818	Hypermethylation	1.45e-06	0.0128563
chr10	81883997	4.81774	Hypermethylation	1.45e-06	0.0128726
chr10	11149636	4.8176	Hypermethylation	1.45e-06	0.0128775
chr6	134847113	4.81704	Hypermethylation	1.46e-06	0.0129012
chr17	53819087	4.81597	Hypermethylation	1.46e-06	0.0129577
chr2	666343	4.81571	Hypermethylation	1.47e-06	0.0129665
chr11	65492904	4.81546	Hypermethylation	1.47e-06	0.0129789
chr2	19924182	4.81527	Hypermethylation	1.47e-06	0.0129864
chr22	49263896	4.81495	Hypermethylation	1.47e-06	0.0130033
chr5	169315165	4.81429	Hypermethylation	1.48e-06	0.0130425
chrX	22812849	4.81421	Hypermethylation	1.48e-06	0.0130431
chr1	61903554	4.81408	Hypermethylation	1.48e-06	0.0130437
chr1	52847886	4.81092	Hypermethylation	1.5e-06	0.0132172
chr21	42136123	4.81044	Hypermethylation	1.51e-06	0.0132412
chr10	44088396	4.81016	Hypermethylation	1.51e-06	0.0132551
chr2	50740503	4.80953	Hypermethylation	1.51e-06	0.0132927
chr10	31567842	4.80823	Hypermethylation	1.52e-06	0.0133552
chr4	129866451	4.80815	Hypermethylation	1.52e-06	0.0133552
chrX	47725859	4.80805	Hypermethylation	1.52e-06	0.0133579
chr20	52169588	4.80771	Hypermethylation	1.53e-06	0.0133719
chr14	73064439	4.80743	Hypermethylation	1.53e-06	0.0133865
chr6	5021799	4.80637	Hypermethylation	1.54e-06	0.013453
chr7	17779061	4.80626	Hypermethylation	1.54e-06	0.0134566
chr2	176549467	4.80612	Hypermethylation	1.54e-06	0.0134616
chr14	99504422	4.806	Hypermethylation	1.54e-06	0.0134651
chr7	82743931	4.80455	Hypermethylation	1.55e-06	0.0135421
chr3	58015531	4.80431	Hypermethylation	1.55e-06	0.0135497
chr4	37640962	4.80403	Hypermethylation	1.56e-06	0.0135628
chr13	37758421	4.80392	Hypermethylation	1.56e-06	0.0135628
chr5	75189346	4.80374	Hypermethylation	1.56e-06	0.0135664
chr9	82629728	4.80357	Hypermethylation	1.56e-06	0.0135741
chr6	134774222	4.80342	Hypermethylation	1.56e-06	0.01358
chr21	25154598	4.80244	Hypermethylation	1.57e-06	0.0136379
chr15	21240567	4.80138	Hypermethylation	1.58e-06	0.0136843
chr20	49687878	4.80138	Hypermethylation	1.58e-06	0.0136843
chr8	57489409	4.80079	Hypermethylation	1.58e-06	0.0137161
chr16	73297	4.80019	Hypermethylation	1.59e-06	0.0137485
chrX	90789967	4.79971	Hypermethylation	1.59e-06	0.0137731
chr4	126974727	4.79923	Hypermethylation	1.59e-06	0.0137883
chr2	49572957	4.79855	Hypermethylation	1.6e-06	0.0138309
chr12	34098640	4.79848	Hypermethylation	1.6e-06	0.0138319
chr11	133772853	4.79762	Hypermethylation	1.61e-06	0.0138778
chr13	53403017	4.79673	Hypermethylation	1.61e-06	0.0139146
chr6	396903	4.7964	Hypermethylation	1.62e-06	0.0139319
chr12	19732916	4.79595	Hypermethylation	1.62e-06	0.0139551
chr7	82885358	4.79469	Hypermethylation	1.63e-06	0.0140385
chr14	92931581	4.79429	Hypermethylation	1.63e-06	0.0140575
chr2	234349845	4.79407	Hypermethylation	1.63e-06	0.0140683
chr2	65524614	4.79343	Hypermethylation	1.64e-06	0.014105
chrX	96576634	4.79311	Hypermethylation	1.64e-06	0.014123
chr1	52264844	4.7926	Hypermethylation	1.65e-06	0.0141502
chr11	103918276	4.79212	Hypermethylation	1.65e-06	0.01418
chr10	45700592	4.79153	Hypermethylation	1.66e-06	0.0142021
chr12	33181205	4.79092	Hypermethylation	1.66e-06	0.014223
chr17	79511815	4.78992	Hypermethylation	1.67e-06	0.0142798
chr3	178449583	4.78877	Hypermethylation	1.68e-06	0.0143295
chr21	15291834	4.78814	Hypermethylation	1.68e-06	0.01437
chr21	47403873	4.78799	Hypermethylation	1.68e-06	0.0143762
chr19	8352490	4.78779	Hypermethylation	1.69e-06	0.0143832
chr18	72171081	4.78777	Hypermethylation	1.69e-06	0.0143832
chr6	26789491	4.7871	Hypermethylation	1.69e-06	0.0144131
chr6	31119869	4.78628	Hypermethylation	1.7e-06	0.0144544
chr1	145137699	4.78551	Hypermethylation	1.71e-06	0.0144934
chrX	69970334	4.78528	Hypermethylation	1.71e-06	0.0145041
chr19	30330443	4.78516	Hypermethylation	1.71e-06	0.0145079
chr11	30073892	4.78507	Hypermethylation	1.71e-06	0.0145101
chr9	23379983	4.78418	Hypermethylation	1.72e-06	0.0145568
chr2	185198787	4.78277	Hypermethylation	1.73e-06	0.014641
chr4	185037248	4.78246	Hypermethylation	1.73e-06	0.0146502
chr17	45924357	4.78191	Hypermethylation	1.74e-06	0.0146814
chr9	100598260	4.78152	Hypermethylation	1.74e-06	0.0147054
chr12	116890017	4.78072	Hypermethylation	1.75e-06	0.014755
chr9	122572089	4.78056	Hypermethylation	1.75e-06	0.0147561
chr7	117102019	4.78039	Hypermethylation	1.75e-06	0.0147561
chr7	82716638	4.78039	Hypermethylation	1.75e-06	0.0147561
chr4	35801428	4.78028	Hypermethylation	1.75e-06	0.0147561
chr10	90520562	4.78009	Hypermethylation	1.75e-06	0.0147573
chr2	182138556	4.77996	Hypermethylation	1.75e-06	0.0147573
chr3	77421399	4.77995	Hypermethylation	1.75e-06	0.0147573
chr3	193648412	4.77932	Hypermethylation	1.76e-06	0.0147859
chr9	102799757	4.77876	Hypermethylation	1.76e-06	0.0148115
chr12	34492905	4.77873	Hypermethylation	1.76e-06	0.0148115
chr6	15574266	4.77838	Hypermethylation	1.77e-06	0.0148281
chr1	2891128	4.77779	Hypermethylation	1.77e-06	0.0148589
chr6	69779479	4.77659	Hypermethylation	1.78e-06	0.0149377
chr14	35768607	4.7761	Hypermethylation	1.79e-06	0.0149512
chr2	227163642	4.77557	Hypermethylation	1.79e-06	0.0149776
chr5	160305588	4.77548	Hypermethylation	1.79e-06	0.0149796
chrX	47372529	4.77494	Hypermethylation	1.8e-06	0.0150154
chr2	175777423	4.7744	Hypermethylation	1.8e-06	0.0150511
chr15	90752665	4.77341	Hypermethylation	1.81e-06	0.0150931
chr10	98223756	4.77258	Hypermethylation	1.82e-06	0.0151464
chr18	765486	4.77188	Hypermethylation	1.83e-06	0.0151852
chr5	168321307	4.77141	Hypermethylation	1.83e-06	0.0152068
chr1	203743121	4.77116	Hypermethylation	1.83e-06	0.0152215
chr8	4052092	4.7711	Hypermethylation	1.83e-06	0.0152215
chr13	37076942	4.77097	Hypermethylation	1.83e-06	0.0152263
chr13	81777710	4.77011	Hypermethylation	1.84e-06	0.0152871
chr12	6475897	4.76973	Hypermethylation	1.84e-06	0.0153117
chr7	126555367	4.76878	Hypermethylation	1.85e-06	0.0153675
chr4	18579644	4.76872	Hypermethylation	1.85e-06	0.0153675
chrX	27476767	4.76834	Hypermethylation	1.86e-06	0.0153849
chr9	117482672	4.7682	Hypermethylation	1.86e-06	0.0153908
chr3	77536145	4.76791	Hypermethylation	1.86e-06	0.0154039
chr12	70869883	4.76758	Hypermethylation	1.86e-06	0.015419
chr11	65437472	4.76753	Hypermethylation	1.86e-06	0.015419
chr10	2526836	4.76562	Hypermethylation	1.88e-06	0.0155424
chr6	166181637	4.76538	Hypermethylation	1.88e-06	0.0155521
chr7	27548750	4.7629	Hypermethylation	1.91e-06	0.0157234
chr10	50041275	4.76281	Hypermethylation	1.91e-06	0.0157234
chr7	154934170	4.76169	Hypermethylation	1.92e-06	0.0157778
chr10	92702046	4.75985	Hypermethylation	1.94e-06	0.0158807
chr7	73819191	4.75941	Hypermethylation	1.94e-06	0.0159097
chr7	100715932	4.759	Hypermethylation	1.95e-06	0.0159359
chr18	71163393	4.75896	Hypermethylation	1.95e-06	0.0159359
chrX	5788371	4.75883	Hypermethylation	1.95e-06	0.0159411
chr2	107624617	4.75864	Hypermethylation	1.95e-06	0.0159481
chrX	37826383	4.75862	Hypermethylation	1.95e-06	0.0159481
chr8	13497771	4.75811	Hypermethylation	1.95e-06	0.01597
chr9	4050148	4.75794	Hypermethylation	1.96e-06	0.0159714
chr2	221622332	4.75751	Hypermethylation	1.96e-06	0.0159749
chr21	18508516	4.75691	Hypermethylation	1.97e-06	0.0160123
chr21	38723714	4.75591	Hypermethylation	1.98e-06	0.016083
chr4	56427384	4.75535	Hypermethylation	1.98e-06	0.0161009
chr1	18734930	4.75532	Hypermethylation	1.98e-06	0.0161009
chr6	32546626	4.75525	Hypermethylation	1.98e-06	0.0161024
chr2	77233821	4.7551	Hypermethylation	1.98e-06	0.0161096
chr18	5546257	4.75465	Hypermethylation	1.99e-06	0.0161334
chr5	171753050	4.75462	Hypermethylation	1.99e-06	0.0161334
chr10	50067106	4.75394	Hypermethylation	1.99e-06	0.0161683
chr8	85460566	4.75333	Hypermethylation	2e-06	0.0162131
chr4	940841	4.75309	Hypermethylation	2e-06	0.0162263
chr2	181944873	4.75302	Hypermethylation	2e-06	0.0162263
chr1	146550420	4.75298	Hypermethylation	2e-06	0.0162263
chr12	94575157	4.75285	Hypermethylation	2.01e-06	0.0162322
chr3	122690859	4.75273	Hypermethylation	2.01e-06	0.0162351
chr1	52532634	4.7527	Hypermethylation	2.01e-06	0.0162351
chr3	14949268	4.75077	Hypermethylation	2.03e-06	0.0163283
chr17	55965096	4.7502	Hypermethylation	2.03e-06	0.0163616
chr9	139393067	4.75016	Hypermethylation	2.03e-06	0.0163616
chr9	44119268	4.75012	Hypermethylation	2.03e-06	0.0163616
chr6	109338187	4.74985	Hypermethylation	2.04e-06	0.0163785
chr8	5843471	4.74972	Hypermethylation	2.04e-06	0.0163799
chr10	65963248	4.74858	Hypermethylation	2.05e-06	0.0164388
chr16	16782079	4.74853	Hypermethylation	2.05e-06	0.0164388
chr7	157781408	4.74817	Hypermethylation	2.05e-06	0.016449
chr16	15436873	4.74816	Hypermethylation	2.05e-06	0.016449
chr2	217871381	4.74745	Hypermethylation	2.06e-06	0.0164926
chr9	86062233	4.74728	Hypermethylation	2.06e-06	0.0165015
chr5	141187461	4.74572	Hypermethylation	2.08e-06	0.0166199
chr5	92621780	4.74542	Hypermethylation	2.08e-06	0.0166395
chr16	16719477	4.74453	Hypermethylation	2.09e-06	0.0166886
chr2	2837403	4.74404	Hypermethylation	2.09e-06	0.0167238
chr4	56236579	4.74392	Hypermethylation	2.1e-06	0.0167296
chr9	100661190	4.74327	Hypermethylation	2.1e-06	0.0167736
chr6	51806178	4.743	Hypermethylation	2.11e-06	0.0167906
chr4	168502795	4.74275	Hypermethylation	2.11e-06	0.0167928
chr9	83200897	4.74274	Hypermethylation	2.11e-06	0.0167928
chr2	37380627	4.74167	Hypermethylation	2.12e-06	0.016872
chr12	60843630	4.74159	Hypermethylation	2.12e-06	0.0168744
chr6	150324829	4.74117	Hypermethylation	2.12e-06	0.0169044
chr21	31935660	4.74096	Hypermethylation	2.13e-06	0.0169116
chr2	30155686	4.74074	Hypermethylation	2.13e-06	0.0169255
chr3	77323324	4.74035	Hypermethylation	2.13e-06	0.0169409
chr8	113605034	4.74014	Hypermethylation	2.14e-06	0.0169418
chr13	83543126	4.73947	Hypermethylation	2.14e-06	0.0169739
chr2	182136377	4.73744	Hypermethylation	2.16e-06	0.0171193
chr22	39383917	4.73726	Hypermethylation	2.17e-06	0.0171295
chr9	27921435	4.73704	Hypermethylation	2.17e-06	0.0171436
chr2	47627267	4.73633	Hypermethylation	2.18e-06	0.0171986
chr1	218146854	4.73523	Hypermethylation	2.19e-06	0.0172717
chr8	79568081	4.73512	Hypermethylation	2.19e-06	0.0172717
chr6	89770974	4.73407	Hypermethylation	2.2e-06	0.0173366
chr7	130404775	4.7338	Hypermethylation	2.2e-06	0.0173546
chr20	47955131	4.73368	Hypermethylation	2.2e-06	0.0173554
chr6	106252415	4.7331	Hypermethylation	2.21e-06	0.0173799
chr11	133988778	4.73299	Hypermethylation	2.21e-06	0.0173848
chr1	40820096	4.73267	Hypermethylation	2.22e-06	0.0174069
chr2	3325241	4.73184	Hypermethylation	2.22e-06	0.0174632
chr9	31182862	4.73137	Hypermethylation	2.23e-06	0.0174986
chr12	20760464	4.73123	Hypermethylation	2.23e-06	0.017506
chr2	52873787	4.73072	Hypermethylation	2.24e-06	0.0175347
chr2	39448110	4.73045	Hypermethylation	2.24e-06	0.0175441
chr11	6058749	4.7297	Hypermethylation	2.25e-06	0.0175992
chr5	119321077	4.72969	Hypermethylation	2.25e-06	0.0175992
chr10	1657683	4.72937	Hypermethylation	2.25e-06	0.0176108
chr4	24896472	4.72936	Hypermethylation	2.25e-06	0.0176108
chr11	119420469	4.72933	Hypermethylation	2.25e-06	0.0176108
chr10	107910374	4.72814	Hypermethylation	2.27e-06	0.0176884
chr10	21423495	4.72809	Hypermethylation	2.27e-06	0.0176884
chr14	45011409	4.72796	Hypermethylation	2.27e-06	0.0176911
chr21	18492478	4.72741	Hypermethylation	2.27e-06	0.0177275
chr14	19155347	4.72653	Hypermethylation	2.28e-06	0.0177897
chr7	126117171	4.72644	Hypermethylation	2.28e-06	0.0177922
chr7	110202548	4.72539	Hypermethylation	2.3e-06	0.0178581
chr5	10141349	4.72537	Hypermethylation	2.3e-06	0.0178581
chr2	77234767	4.72467	Hypermethylation	2.3e-06	0.0179073
chr3	2421655	4.72452	Hypermethylation	2.31e-06	0.0179157
chr15	100120171	4.72365	Hypermethylation	2.32e-06	0.0179824
chr5	22534326	4.72171	Hypermethylation	2.34e-06	0.018134
chr6	118826694	4.7216	Hypermethylation	2.34e-06	0.018134
chr9	114297244	4.72102	Hypermethylation	2.35e-06	0.0181705
chr20	6292315	4.72018	Hypermethylation	2.36e-06	0.0182406
chr11	106259710	4.72012	Hypermethylation	2.36e-06	0.0182412
chr5	158014130	4.71944	Hypermethylation	2.37e-06	0.0182973
chr7	63307622	4.71893	Hypermethylation	2.37e-06	0.0183378
chr5	62743793	4.71879	Hypermethylation	2.37e-06	0.0183396
chr2	3652844	4.7187	Hypermethylation	2.37e-06	0.0183404
chr2	39752158	4.7173	Hypermethylation	2.39e-06	0.0184388
chr3	58194688	4.71643	Hypermethylation	2.4e-06	0.0185023
chr5	134492847	4.71556	Hypermethylation	2.41e-06	0.0185655
chr18	14055125	4.71535	Hypermethylation	2.41e-06	0.018574
chr12	126244018	4.71323	Hypermethylation	2.44e-06	0.0187429
chr11	127241251	4.71202	Hypermethylation	2.45e-06	0.0188389
chr6	134119828	4.71053	Hypermethylation	2.47e-06	0.018936
chr14	65783522	4.71044	Hypermethylation	2.47e-06	0.0189376
chr2	88982755	4.70974	Hypermethylation	2.48e-06	0.0189907
chr13	92295319	4.70926	Hypermethylation	2.49e-06	0.0190176
chr7	22954570	4.7077	Hypermethylation	2.51e-06	0.0191459
chr6	69059278	4.70726	Hypermethylation	2.51e-06	0.019175
chr16	12944166	4.70698	Hypermethylation	2.51e-06	0.0191925
chrX	143560714	4.70678	Hypermethylation	2.52e-06	0.0192066
chr17	1988469	4.70669	Hypermethylation	2.52e-06	0.0192089
chr7	134768422	4.70651	Hypermethylation	2.52e-06	0.0192158
chr5	135472587	4.70638	Hypermethylation	2.52e-06	0.019223
chr15	68095121	4.70618	Hypermethylation	2.52e-06	0.0192305
chr6	166426905	4.70478	Hypermethylation	2.54e-06	0.0193315
chr6	16226484	4.70462	Hypermethylation	2.54e-06	0.0193414
chr4	92137897	4.70401	Hypermethylation	2.55e-06	0.0193878
chr2	208621745	4.70348	Hypermethylation	2.56e-06	0.0194284
chr8	47685662	4.70299	Hypermethylation	2.56e-06	0.0194692
chr15	55042646	4.70243	Hypermethylation	2.57e-06	0.0195122
chr8	145578185	4.70182	Hypermethylation	2.58e-06	0.0195548
chr1	210422179	4.70181	Hypermethylation	2.58e-06	0.0195548
chr10	39090237	4.70153	Hypermethylation	2.58e-06	0.019571
chr12	70891387	4.70104	Hypermethylation	2.59e-06	0.019611
chr8	133883102	4.70097	Hypermethylation	2.59e-06	0.019611
chr1	52266241	4.70039	Hypermethylation	2.6e-06	0.019643
chr4	76170743	4.7003	Hypermethylation	2.6e-06	0.019646
chr5	145852099	4.69946	Hypermethylation	2.61e-06	0.0197216
chr14	104036023	4.69794	Hypermethylation	2.63e-06	0.0198462
chr13	37753939	4.69786	Hypermethylation	2.63e-06	0.0198462
chr10	135008813	4.69785	Hypermethylation	2.63e-06	0.0198462
chr8	11145661	4.69779	Hypermethylation	2.63e-06	0.0198462
chr1	146550467	4.69768	Hypermethylation	2.63e-06	0.0198462
chr17	41299589	4.69767	Hypermethylation	2.63e-06	0.0198462
chr18	72171609	4.69617	Hypermethylation	2.65e-06	0.0199515
chr8	22916540	4.69616	Hypermethylation	2.65e-06	0.0199515
chr2	1286423	4.6961	Hypermethylation	2.65e-06	0.0199515
chr1	153590365	4.6961	Hypermethylation	2.65e-06	0.0199515
chr5	42254608	4.69595	Hypermethylation	2.65e-06	0.01996
chr10	25029374	4.69567	Hypermethylation	2.66e-06	0.0199812
chr10	45843494	4.69521	Hypermethylation	2.66e-06	0.0200109
chr1	109798720	4.6951	Hypermethylation	2.66e-06	0.0200109
chr17	55159052	4.69508	Hypermethylation	2.66e-06	0.0200109
chr12	129488016	4.69504	Hypermethylation	2.67e-06	0.0200109
chr8	85418279	4.6947	Hypermethylation	2.67e-06	0.0200332
chr7	82958464	4.69455	Hypermethylation	2.67e-06	0.0200366
chr18	9200613	4.69409	Hypermethylation	2.68e-06	0.0200652
chr5	171764665	4.69389	Hypermethylation	2.68e-06	0.020074
chr4	163966691	4.69354	Hypermethylation	2.69e-06	0.0200919
chr5	70787585	4.69324	Hypermethylation	2.69e-06	0.0201106
chr1	110147321	4.69299	Hypermethylation	2.69e-06	0.0201299
chr2	37381848	4.69279	Hypermethylation	2.69e-06	0.0201356
chr7	62960750	4.69277	Hypermethylation	2.7e-06	0.0201356
chr9	10592204	4.69253	Hypermethylation	2.7e-06	0.0201538
chr14	104695217	4.69213	Hypermethylation	2.7e-06	0.0201819
chr4	62002168	4.69206	Hypermethylation	2.7e-06	0.0201835
chr9	136400563	4.69196	Hypermethylation	2.71e-06	0.0201864
chr11	36323212	4.69192	Hypermethylation	2.71e-06	0.0201864
chr17	76540414	4.6918	Hypermethylation	2.71e-06	0.0201932
chr4	175457628	4.69082	Hypermethylation	2.72e-06	0.0202569
chr17	9358643	4.69067	Hypermethylation	2.72e-06	0.0202606
chr12	123932194	4.6904	Hypermethylation	2.73e-06	0.0202655
chr3	131892893	4.68976	Hypermethylation	2.74e-06	0.0203169
chr19	50573256	4.68967	Hypermethylation	2.74e-06	0.0203169
chr15	54613767	4.68966	Hypermethylation	2.74e-06	0.0203169
chrX	27341087	4.68851	Hypermethylation	2.75e-06	0.0204125
chr4	4195656	4.6882	Hypermethylation	2.76e-06	0.0204297
chr7	152311601	4.68805	Hypermethylation	2.76e-06	0.020439
chr19	2713797	4.68734	Hypermethylation	2.77e-06	0.0204887
chr8	61227279	4.68679	Hypermethylation	2.78e-06	0.0205375
chr8	134505891	4.6852	Hypermethylation	2.8e-06	0.02067
chr18	72148333	4.68467	Hypermethylation	2.8e-06	0.0207178
chr1	5579605	4.68452	Hypermethylation	2.81e-06	0.0207219
chr4	186973815	4.6835	Hypermethylation	2.82e-06	0.0208097
chr14	21308242	4.68349	Hypermethylation	2.82e-06	0.0208097
chr6	22405396	4.68342	Hypermethylation	2.82e-06	0.020812
chr17	1966034	4.68308	Hypermethylation	2.83e-06	0.0208354
chr3	157275808	4.68299	Hypermethylation	2.83e-06	0.0208354
chr6	150912872	4.68297	Hypermethylation	2.83e-06	0.0208354
chr18	57705438	4.68251	Hypermethylation	2.83e-06	0.0208737
chr1	78937224	4.68216	Hypermethylation	2.84e-06	0.0208948
chr9	90729154	4.68128	Hypermethylation	2.85e-06	0.0209631
chr18	60247783	4.68106	Hypermethylation	2.85e-06	0.0209743
chr3	183048168	4.68005	Hypermethylation	2.87e-06	0.0210386
chr12	16689617	4.67979	Hypermethylation	2.87e-06	0.0210552
chrX	5810574	4.679	Hypermethylation	2.88e-06	0.0211301
chr15	100919456	4.67839	Hypermethylation	2.89e-06	0.0211863
chr6	152733451	4.67834	Hypermethylation	2.89e-06	0.0211863
chr1	64484485	4.67782	Hypermethylation	2.9e-06	0.0212235
chr11	92888445	4.67744	Hypermethylation	2.9e-06	0.021257
chr10	19042093	4.67733	Hypermethylation	2.91e-06	0.02126
chr10	25946230	4.6773	Hypermethylation	2.91e-06	0.02126
chr9	93574650	4.67717	Hypermethylation	2.91e-06	0.0212684
chr4	40168467	4.6767	Hypermethylation	2.92e-06	0.0213111
chr6	111683056	4.67608	Hypermethylation	2.92e-06	0.0213648
chr18	47337406	4.676	Hypermethylation	2.93e-06	0.0213668
chr19	7004702	4.67578	Hypermethylation	2.93e-06	0.0213787
chr1	25829988	4.67571	Hypermethylation	2.93e-06	0.0213802
chr12	133534312	4.67473	Hypermethylation	2.94e-06	0.0214656
chr4	3494846	4.67365	Hypermethylation	2.96e-06	0.0215679
chr1	146549909	4.67244	Hypermethylation	2.98e-06	0.0216544
chr10	45676747	4.67224	Hypermethylation	2.98e-06	0.0216688
chr5	152798614	4.67194	Hypermethylation	2.98e-06	0.0216904
chrY	10033646	4.67178	Hypermethylation	2.99e-06	0.0217015
chr1	19499119	4.67156	Hypermethylation	2.99e-06	0.0217197
chr8	22967437	4.67101	Hypermethylation	3e-06	0.0217717
chr11	78966620	4.67077	Hypermethylation	3e-06	0.0217917
chr7	32055804	4.67023	Hypermethylation	3.01e-06	0.0218397
chr20	9595982	4.67021	Hypermethylation	3.01e-06	0.0218397
chr6	122696728	4.66953	Hypermethylation	3.02e-06	0.0218999
chr4	43846243	4.66941	Hypermethylation	3.02e-06	0.0219069
chr3	410884	4.66879	Hypermethylation	3.03e-06	0.0219564
chr1	146550482	4.6679	Hypermethylation	3.04e-06	0.0220342
chr15	24860203	4.66748	Hypermethylation	3.05e-06	0.0220635
chr3	59521337	4.66746	Hypermethylation	3.05e-06	0.0220635
chr12	74110879	4.6671	Hypermethylation	3.05e-06	0.022091
chr4	65532642	4.66678	Hypermethylation	3.06e-06	0.0221098
chr19	6150853	4.66671	Hypermethylation	3.06e-06	0.0221098
chr6	22289148	4.66609	Hypermethylation	3.07e-06	0.0221576
chr12	55245155	4.66608	Hypermethylation	3.07e-06	0.0221576
chr15	82144660	4.66605	Hypermethylation	3.07e-06	0.0221576
chr10	135000682	4.66541	Hypermethylation	3.08e-06	0.0222153
chr5	22326406	4.66526	Hypermethylation	3.08e-06	0.0222203
chr3	135182363	4.66461	Hypermethylation	3.09e-06	0.0222842
chr7	111414242	4.66371	Hypermethylation	3.11e-06	0.0223412
chr16	73034489	4.66332	Hypermethylation	3.11e-06	0.0223672
chr8	59682942	4.66331	Hypermethylation	3.11e-06	0.0223672
chr2	234536152	4.66317	Hypermethylation	3.11e-06	0.0223763
chr3	125951687	4.66264	Hypermethylation	3.12e-06	0.0224224
chr5	158026744	4.66209	Hypermethylation	3.13e-06	0.0224628
chr4	4931474	4.66206	Hypermethylation	3.13e-06	0.0224628
chr7	53783203	4.66186	Hypermethylation	3.13e-06	0.022479
chr2	11688417	4.66163	Hypermethylation	3.14e-06	0.0224958
chr17	195470	4.6605	Hypermethylation	3.15e-06	0.0225885
chr19	8917235	4.66048	Hypermethylation	3.15e-06	0.0225885
chr7	120703012	4.65967	Hypermethylation	3.17e-06	0.0226718
chr2	185098682	4.65954	Hypermethylation	3.17e-06	0.0226741
chr3	11454908	4.65948	Hypermethylation	3.17e-06	0.0226746
chr6	20110419	4.65609	Hypermethylation	3.22e-06	0.0230032
chr2	184469407	4.65604	Hypermethylation	3.22e-06	0.0230032
chr4	189138479	4.65586	Hypermethylation	3.23e-06	0.0230176
chr5	71888437	4.65469	Hypermethylation	3.24e-06	0.0231362
chr1	26498195	4.65397	Hypermethylation	3.26e-06	0.0232001
chr11	57231558	4.65347	Hypermethylation	3.26e-06	0.0232495
chr2	71270979	4.65308	Hypermethylation	3.27e-06	0.0232822
chr7	75601913	4.65283	Hypermethylation	3.27e-06	0.023298
chr1	210464638	4.65233	Hypermethylation	3.28e-06	0.0233442
chr15	21014007	4.65221	Hypermethylation	3.28e-06	0.0233504
chr12	127723770	4.6519	Hypermethylation	3.29e-06	0.0233718
chrX	27111817	4.65125	Hypermethylation	3.3e-06	0.0234111
chr1	146550295	4.64957	Hypermethylation	3.33e-06	0.0235838
chr1	4009855	4.64898	Hypermethylation	3.34e-06	0.0236339
chr21	39361336	4.64736	Hypermethylation	3.36e-06	0.0237832
chr3	196721759	4.64694	Hypermethylation	3.37e-06	0.0238256
chr6	41750351	4.64682	Hypermethylation	3.37e-06	0.0238328
chrY	14164057	4.64652	Hypermethylation	3.38e-06	0.0238619
chr1	91557445	4.64589	Hypermethylation	3.39e-06	0.0239229
chr12	65868330	4.64568	Hypermethylation	3.39e-06	0.0239357
chr6	116816757	4.64446	Hypermethylation	3.41e-06	0.0240641
chr3	163149882	4.64372	Hypermethylation	3.42e-06	0.0241386
chr9	106522088	4.64325	Hypermethylation	3.43e-06	0.0241743
chr11	120847817	4.64272	Hypermethylation	3.44e-06	0.0242188
chr10	29671783	4.64154	Hypermethylation	3.46e-06	0.0243226
chr12	131764309	4.64152	Hypermethylation	3.46e-06	0.0243226
chr11	119429139	4.64105	Hypermethylation	3.47e-06	0.0243529
chr7	133384334	4.64099	Hypermethylation	3.47e-06	0.0243529
chr19	54084507	4.64037	Hypermethylation	3.48e-06	0.0244022
chr3	58196639	4.63891	Hypermethylation	3.5e-06	0.0245377
chr3	139351919	4.63818	Hypermethylation	3.51e-06	0.0246058
chr1	114311767	4.63728	Hypermethylation	3.53e-06	0.0246878
chr6	118552966	4.63707	Hypermethylation	3.53e-06	0.0247064
chr8	79558604	4.63618	Hypermethylation	3.55e-06	0.0247686
chr15	34981998	4.63564	Hypermethylation	3.56e-06	0.0248179
chr9	109296882	4.63556	Hypermethylation	3.56e-06	0.0248179
chr11	49104718	4.63473	Hypermethylation	3.57e-06	0.0249057
chr16	16713719	4.63438	Hypermethylation	3.58e-06	0.0249277
chr19	59118364	4.63438	Hypermethylation	3.58e-06	0.0249277
chr7	148233112	4.63406	Hypermethylation	3.59e-06	0.0249294
chr15	55179581	4.63398	Hypermethylation	3.59e-06	0.0249294
chr2	27276201	4.63396	Hypermethylation	3.59e-06	0.0249294
chr6	144432656	4.63081	Hypermethylation	3.64e-06	0.0252417
chr20	6301379	4.62902	Hypermethylation	3.67e-06	0.0254287
chr9	100622722	4.6288	Hypermethylation	3.68e-06	0.0254393
chr9	138820010	4.62847	Hypermethylation	3.68e-06	0.0254707
chrX	95776203	4.62792	Hypermethylation	3.69e-06	0.0255263
chrX	36981976	4.62729	Hypermethylation	3.7e-06	0.0255966
chr6	121828350	4.62703	Hypermethylation	3.71e-06	0.0256227
chr12	133641266	4.62679	Hypermethylation	3.71e-06	0.0256394
chr5	58140962	4.6261	Hypermethylation	3.73e-06	0.0257123
chr3	11489133	4.62513	Hypermethylation	3.74e-06	0.025826
chr1	146549003	4.62504	Hypermethylation	3.75e-06	0.0258262
chr18	61099015	4.62503	Hypermethylation	3.75e-06	0.0258262
chr1	242470621	4.62495	Hypermethylation	3.75e-06	0.0258296
chr2	29716325	4.62479	Hypermethylation	3.75e-06	0.0258323
chr6	32579645	4.62475	Hypermethylation	3.75e-06	0.0258323
chr6	40648115	4.62467	Hypermethylation	3.75e-06	0.0258323
chr16	60079762	4.6244	Hypermethylation	3.76e-06	0.025853
chr18	536124	4.62387	Hypermethylation	3.77e-06	0.025906
chrX	26558711	4.62278	Hypermethylation	3.79e-06	0.0260099
chr10	45888455	4.62274	Hypermethylation	3.79e-06	0.0260099
chr1	62859245	4.62219	Hypermethylation	3.8e-06	0.0260586
chr19	50962594	4.62196	Hypermethylation	3.8e-06	0.026081
chr6	119762492	4.62166	Hypermethylation	3.81e-06	0.0261017
chr7	56090878	4.62159	Hypermethylation	3.81e-06	0.0261017
chr9	129367397	4.62099	Hypermethylation	3.82e-06	0.0261636
chrX	40109080	4.62076	Hypermethylation	3.82e-06	0.0261805
chr16	2968303	4.61816	Hypermethylation	3.87e-06	0.0264179
chr20	56309313	4.61781	Hypermethylation	3.88e-06	0.0264493
chr6	44081717	4.61775	Hypermethylation	3.88e-06	0.0264509
chrX	40891499	4.61754	Hypermethylation	3.88e-06	0.0264581
chr14	49249876	4.617	Hypermethylation	3.89e-06	0.0265134
chr16	60067676	4.61622	Hypermethylation	3.91e-06	0.0265945
chr7	94408557	4.61586	Hypermethylation	3.91e-06	0.026634
chr20	49719602	4.61574	Hypermethylation	3.92e-06	0.0266421
chr5	171662653	4.61471	Hypermethylation	3.94e-06	0.0267551
chr4	167423290	4.61446	Hypermethylation	3.94e-06	0.0267678
chr15	68082815	4.61415	Hypermethylation	3.95e-06	0.0267854
chr11	98094239	4.61405	Hypermethylation	3.95e-06	0.0267868
chr2	28080213	4.61375	Hypermethylation	3.95e-06	0.0267999
chr1	176752786	4.61294	Hypermethylation	3.97e-06	0.026871
chr9	104876523	4.61281	Hypermethylation	3.97e-06	0.0268747
chr15	91369855	4.61266	Hypermethylation	3.98e-06	0.0268872
chr1	52601675	4.61234	Hypermethylation	3.98e-06	0.0269162
chr3	7940671	4.61216	Hypermethylation	3.98e-06	0.0269322
chr20	57651648	4.6118	Hypermethylation	3.99e-06	0.026973
chr10	121457899	4.61138	Hypermethylation	4e-06	0.0270138
chr22	25027479	4.61123	Hypermethylation	4e-06	0.0270192
chr4	940777	4.61117	Hypermethylation	4e-06	0.0270192
chr9	126072527	4.6109	Hypermethylation	4.01e-06	0.0270306
chr7	47409925	4.61047	Hypermethylation	4.02e-06	0.0270669
chr20	1896100	4.61038	Hypermethylation	4.02e-06	0.0270718
chr1	67123742	4.60983	Hypermethylation	4.03e-06	0.0271305
chr3	125951234	4.60922	Hypermethylation	4.04e-06	0.0272035
chr2	45508642	4.60871	Hypermethylation	4.05e-06	0.0272426
chr1	164325284	4.60866	Hypermethylation	4.05e-06	0.0272426
chr1	62390610	4.60847	Hypermethylation	4.06e-06	0.0272536
chr9	104597683	4.60819	Hypermethylation	4.06e-06	0.0272785
chr17	54822167	4.6077	Hypermethylation	4.07e-06	0.0273223
chr11	100507046	4.60598	Hypermethylation	4.11e-06	0.02751
chr2	46747656	4.6058	Hypermethylation	4.11e-06	0.0275194
chr22	40000441	4.60572	Hypermethylation	4.11e-06	0.0275194
chr3	25069516	4.60525	Hypermethylation	4.12e-06	0.0275731
chr2	127929270	4.60438	Hypermethylation	4.14e-06	0.0276742
chr6	22440309	4.60353	Hypermethylation	4.15e-06	0.0277675
chr22	22339199	4.60344	Hypermethylation	4.16e-06	0.0277732
chr10	83407328	4.60299	Hypermethylation	4.16e-06	0.0278264
chr6	165904381	4.60152	Hypermethylation	4.19e-06	0.0279823
chr10	85683569	4.6012	Hypermethylation	4.2e-06	0.0280119
chr7	73832172	4.60103	Hypermethylation	4.2e-06	0.0280232
chr2	205104824	4.60085	Hypermethylation	4.21e-06	0.0280232
chr11	2205891	4.60031	Hypermethylation	4.22e-06	0.0280641
[truncated: 3,225 more rows]

## Sheet: Table S3
Supplementary Table 3. DMRs identfied between ALS and control groups, at P-value 0.01& methylation difference more than 0.1
chr	start	end	length	nCG	diff.Methy
chr1	29476	29542	67	11	0.148843
chr1	565469	565902	434	9	0.168622
chr1	567113	568214	1102	38	0.2251
chr1	569993	570221	229	7	0.149348
chr1	968967	969024	58	5	0.120798
chr1	1012886	1012951	66	5	-0.174198
chr1	1361569	1362152	584	24	0.153919
chr1	1476255	1476360	106	13	-0.144845
chr1	1564355	1564482	128	9	0.132983
chr1	1823718	1823951	234	11	0.209769
chr1	2053180	2055753	2574	98	0.273207
chr1	2065139	2065242	104	5	0.149443
chr1	3610849	3611060	212	8	0.219914
chr1	6067372	6067792	421	18	-0.207298
chr1	6798973	6799235	263	21	-0.171331
chr1	9602893	9603001	109	7	-0.158858
chr1	17022987	17023402	416	31	-0.140125
chr1	26503847	26504153	307	16	0.146963
chr1	26645565	26645714	150	10	0.146577
chr1	30028252	30028478	227	9	0.163849
chr1	33799686	33799846	161	9	-0.144673
chr1	35811050	35811327	278	9	-0.175733
chr1	36825639	36825887	249	5	0.200787
chr1	38461132	38462136	1005	63	-0.210447
chr1	54693848	54693972	125	9	-0.15052
chr1	75841470	75841886	417	21	0.161507
chr1	79315921	79316088	168	5	0.164097
chr1	93636677	93636965	289	15	0.149405
chr1	103047712	103047866	155	13	0.169255
chr1	105428550	105428631	82	7	0.155593
chr1	121099511	121099651	141	5	-0.204217
chr1	121160293	121160496	204	12	-0.161727
chr1	121400470	121400595	126	6	-0.177349
chr1	143663884	143664531	648	31	-0.178777
chr1	145382203	145382445	243	10	0.13667
chr1	147551031	147551174	144	9	-0.283921
chr1	148855034	148855195	162	23	0.1456
chr1	149438868	149441822	2955	7	-0.118508
chr1	149514221	149514762	542	30	-0.234828
chr1	149535515	149535607	93	5	-0.272413
chr1	153581655	153582683	1029	22	-0.204438
chr1	153590020	153590365	346	8	0.293148
chr1	156552036	156552193	158	6	0.152162
chr1	157249134	157249239	106	6	-0.142163
chr1	158147649	158147822	174	16	-0.140498
chr1	161411087	161411149	63	13	0.239266
chr1	161411217	161411304	88	15	0.154833
chr1	161411823	161412342	520	51	0.18546
chr1	161413203	161413382	180	20	0.143498
chr1	161414030	161414273	244	11	0.18464
chr1	161424260	161424323	64	10	0.134883
chr1	161427843	161427945	103	11	0.143803
chr1	161441333	161441554	222	20	0.162911
chr1	168025427	168025721	295	35	0.137965
chr1	182038159	182038448	290	11	0.202088
chr1	185373649	185373715	67	5	-0.201102
chr1	203276257	203276522	266	13	0.167606
chr1	208000148	208000291	144	6	-0.146462
chr1	208000347	208000625	279	8	-0.161002
chr1	208136035	208136314	280	8	-0.183132
chr1	223737432	223737644	213	7	-0.207781
chr1	223738470	223738674	205	9	0.218443
chr1	225523300	225523418	119	6	-0.161298
chr1	228744852	228745016	165	15	0.345058
chr1	228745785	228747371	1587	16	-0.158741
chr1	228748888	228749069	182	20	-0.261171
chr1	228755968	228756025	58	5	0.239643
chr1	228759880	228760046	167	16	-0.317238
chr1	228762217	228762327	111	8	0.135489
chr1	228762383	228762655	273	22	0.168992
chr1	228763292	228763373	82	8	0.198211
chr1	228764056	228764277	222	31	-0.149179
chr1	228766584	228766738	155	17	-0.248673
chr1	228767170	228768472	1303	37	-0.266065
chr1	228770690	228770748	59	8	0.153594
chr1	228772216	228772363	148	19	0.185408
chr1	228773921	228773997	77	7	-0.298269
chr1	228774085	228775544	1460	22	-0.205804
chr1	243499693	243500396	704	9	0.162447
chr1	244212017	244212137	121	15	0.173447
chr1	245851288	245851487	200	22	-0.135089
chr10	977851	978077	227	39	0.128451
chr10	1405279	1405897	619	84	-0.158167
chr10	2543340	2544120	781	71	-0.186553
chr10	8825291	8825554	264	8	0.160283
chr10	9271878	9272104	227	7	0.200916
chr10	12869756	12869993	238	6	0.272723
chr10	15296858	15296972	115	5	0.151711
chr10	20563357	20563685	329	7	0.183955
chr10	31040826	31041109	284	8	-0.185356
chr10	42738489	42738619	131	21	-0.144576
chr10	46775058	46775180	123	11	-0.169852
chr10	48173223	48174026	804	47	-0.20315
chr10	60274049	60274338	290	7	0.166169
chr10	60276095	60277489	1395	5	-0.332108
chr10	60346174	60346322	149	8	0.267062
chr10	60352561	60352896	336	10	0.194643
chr10	78800945	78801310	366	22	0.264458
chr10	81003455	81003529	75	11	0.124809
chr10	82294135	82294459	325	30	0.20318
chr10	96990181	96990546	366	15	-0.162058
chr10	104813866	104813946	81	7	0.145383
chr10	105453023	105453075	53	10	0.111005
chr10	110114574	110114790	217	9	0.272099
chr10	111986411	111986940	530	54	0.24091
chr10	112526498	112526832	335	27	0.183214
chr10	126233992	126234382	391	15	0.198375
chr10	126916973	126917380	408	27	-0.172906
chr10	131595265	131595315	51	5	0.156705
chr10	132883370	132883878	509	19	-0.165166
chr10	134043897	134044100	204	9	0.149405
chr10	134918002	134918350	349	18	0.153755
chr10	135246784	135246900	117	13	0.171197
chr10	135453910	135454380	471	54	0.238833
chr11	127300	127588	289	19	-0.185147
chr11	315817	316733	917	93	0.151111
chr11	369189	369307	119	20	0.142284
chr11	402757	402827	71	10	-0.173435
chr11	2159948	2160348	401	50	0.150227
chr11	2722036	2722086	51	10	0.156436
chr11	6291879	6292023	145	12	-0.13919
chr11	16597586	16597732	147	15	0.220845
chr11	24855175	24855257	83	9	-0.17711
chr11	30500239	30500383	145	6	0.174959
chr11	45123285	45123681	397	19	0.188759
chr11	46326897	46327038	142	5	-0.220627
chr11	58598001	58598703	703	32	0.194711
chr11	58747550	58747929	380	5	-0.210061
chr11	63857605	63857748	144	6	0.148094
chr11	64374416	64374546	131	11	0.151187
chr11	65359613	65360192	580	79	-0.150226
chr11	66886321	66886765	445	63	0.163213
chr11	67417912	67418692	781	42	-0.162405
chr11	92870131	92870181	51	5	-0.145136
chr11	97864992	97865782	791	5	-0.329784
chr11	103609671	103610222	552	20	-0.200936
chr11	122427362	122427959	598	39	-0.198004
chr11	130033594	130034038	445	11	-0.194075
chr11	133702357	133702952	596	50	0.160096
chr11	133815218	133815580	363	17	0.165067
chr12	247860	248162	303	35	-0.145007
chr12	297336	298031	696	48	0.20898
chr12	2031038	2031469	432	23	-0.149268
chr12	7781317	7781431	115	22	-0.117719
chr12	8574909	8575161	253	11	-0.319599
chr12	9823920	9823977	58	5	0.121775
chr12	11700489	11700608	120	9	-0.135506
chr12	12212960	12213026	67	5	0.155284
chr12	31272112	31272199	88	8	-0.141007
chr12	31272408	31272517	110	9	-0.166722
chr12	31272728	31272865	138	11	-0.179473
chr12	32963638	32963906	269	24	-0.191684
chr12	34516172	34516470	299	20	-0.152458
chr12	40289405	40289471	67	5	0.152532
chr12	48226949	48227162	214	6	0.154454
chr12	49183052	49183133	82	6	0.125577
chr12	55808724	55808933	210	28	0.146364
chr12	57083633	57083795	163	5	0.142554
chr12	110888512	110888842	331	14	0.160427
chr12	127763393	127763642	250	8	-0.188934
chr12	131170737	131171305	569	31	-0.147035
chr12	131835140	131835367	228	17	-0.161616
chr12	132145613	132145675	63	7	-0.161668
chr12	132316176	132316498	323	16	-0.185693
chr12	132820475	132820525	51	5	-0.173021
chr12	132881452	132881599	148	12	-0.127276
chr12	132966492	132966594	103	7	0.172976
chr12	132968722	132968807	86	9	-0.183607
chr12	133049982	133050155	174	14	0.194718
chr13	23456031	23456206	176	6	0.176375
chr13	23535395	23535734	340	16	0.177769
chr13	24902554	24902688	135	13	0.129621
chr13	46627790	46627969	180	9	-0.163977
chr13	48891877	48891984	108	8	0.13576
chr13	50104714	50104887	174	6	0.145908
chr13	50701147	50701326	180	16	0.155987
chr13	64650895	64651440	546	26	-0.167238
chr13	88328448	88329064	617	32	-0.151103
chr13	114771898	114772084	187	7	0.206465
chr14	34488258	34488683	426	7	0.185395
chr14	36294386	36294829	444	35	-0.166775
chr14	46020650	46020798	149	7	0.147397
chr14	52650702	52651352	651	5	0.2716
chr14	63671445	63671737	293	12	-0.173327
chr14	66257866	66258197	332	12	-0.179957
chr14	68008897	68009044	148	8	0.15621
chr14	76880095	76880180	86	5	0.174598
chr14	77982350	77982463	114	6	0.161357
chr14	78023697	78024047	351	12	-0.174098
chr14	91254334	91254728	395	8	-0.16965
chr14	93118172	93118527	356	13	0.152754
chr14	93153250	93153381	132	12	-0.145519
chr14	100632384	100632477	94	5	0.192568
chr14	101131942	101132077	136	6	-0.205712
chr14	102286116	102286347	232	9	0.140852
chr14	105946554	105946696	143	5	0.17508
chr14	106025958	106026084	127	12	0.172253
chr14	106478113	106478380	268	14	0.174799
chr14	106483308	106483700	393	5	0.261411
chr14	106495737	106496072	336	6	-0.23338
chr14	106528743	106529435	693	10	0.336623
chr14	106570121	106570387	267	6	0.195138
chr14	106573600	106573888	289	5	-0.220372
chr14	106574828	106575386	559	6	0.204747
chr14	106586158	106586331	174	6	-0.193472
chr15	20711990	20712053	64	7	0.17697
chr15	21083696	21084378	683	74	-0.322267
chr15	22094548	22094639	92	11	0.291048
chr15	23454759	23454906	148	14	-0.153804
chr15	29034434	29035099	666	38	-0.169008
chr15	30395383	30395485	103	7	-0.208778
chr15	32637568	32637731	164	5	0.221007
chr15	32815212	32815388	177	6	-0.20149
chr15	60691326	60691409	84	5	0.134015
chr15	66965742	66966266	525	22	0.21113
chr15	81888277	81888945	669	7	-0.240852
chr15	84912987	84913175	189	5	-0.278204
chr15	85291590	85291998	409	58	0.18053
chr15	86113669	86114019	351	6	-0.167039
chr15	86315115	86315242	128	7	-0.161477
chr15	98419648	98419886	239	8	0.163728
chr15	99548595	99549047	453	28	-0.153587
chr15	100467699	100468651	953	115	0.338618
chr16	402837	402996	160	23	0.160791
chr16	419989	420230	242	18	-0.141833
chr16	527875	528169	295	12	-0.175523
chr16	858028	858433	406	31	-0.148758
chr16	2094170	2094253	84	7	-0.15122
chr16	2246525	2246593	69	12	-0.123022
chr16	3127178	3127417	240	9	0.147258
chr16	4131835	4131909	75	5	0.162387
chr16	10706274	10706436	163	5	0.182674
chr16	14927846	14927898	53	8	0.140292
chr16	15247918	15248209	292	35	0.133903
chr16	16305999	16306196	198	7	-0.159134
chr16	16419195	16419365	171	12	0.143984
chr16	18967251	18968124	874	24	0.234557
chr16	20925161	20925268	108	5	-0.146901
chr16	29817375	29817624	250	21	0.140218
chr16	30235909	30236246	338	11	0.35633
chr16	32096038	32096098	61	7	0.140732
chr16	32763028	32763156	129	7	-0.227559
chr16	49518365	49518506	142	13	-0.143421
chr16	54685839	54685977	139	7	0.15062
chr16	67686508	67686867	360	40	-0.167129
chr16	70484751	70485225	475	42	-0.147882
chr16	70749128	70749385	258	8	-0.164281
chr16	70808671	70808809	139	7	-0.164515
chr16	80050472	80050891	420	6	0.176753
chr16	81526022	81526361	340	13	-0.194594
chr16	81752963	81753023	61	13	0.150188
chr16	82186158	82186650	493	12	-0.21106
chr16	88560702	88561076	375	20	-0.135551
chr16	88600672	88600751	80	17	0.120468
chr16	89149964	89150324	361	22	-0.265188
chr16	89707326	89708036	711	29	0.241382
chr16	89865332	89865473	142	10	-0.144284
chr17	153660	153936	277	5	0.171187
chr17	154220	154420	201	5	0.152041
chr17	214118	214753	636	16	0.196537
chr17	1212722	1212834	113	9	0.231408
chr17	1546436	1546612	177	22	0.142517
chr17	2797932	2798281	350	18	-0.159802
chr17	4612440	4612754	315	31	0.146559
chr17	8250422	8251057	636	48	0.200245
chr17	8601493	8601675	183	5	-0.182331
chr17	9920624	9920740	117	6	-0.133878
chr17	10865442	10865754	313	5	-0.245621
chr17	15689517	15689749	233	36	0.174887
chr17	16373449	16373671	223	7	-0.159959
chr17	17465136	17465366	231	16	-0.136669
chr17	17603401	17603874	474	41	-0.162965
chr17	18528285	18528735	451	31	0.193851
chr17	21281767	21281882	116	5	0.172238
chr17	34797694	34797949	256	13	-0.166832
chr17	36412952	36413299	348	37	0.244816
chr17	36996927	36997420	494	26	0.172061
chr17	37912327	37912567	241	5	0.224134
chr17	39203337	39203390	54	9	0.160682
chr17	42296002	42296466	465	68	0.161744
chr17	45501652	45501752	101	12	-0.145049
chr17	45949677	45949805	129	10	0.129058
chr17	47091548	47091724	177	12	0.151177
chr17	48553443	48553755	313	32	-0.171116
chr17	56032519	56032743	225	45	0.122746
chr17	56408577	56408694	118	5	0.132744
chr17	56409944	56410055	112	10	0.127656
chr17	64733609	64733891	283	13	-0.177401
chr17	74023353	74023576	224	14	0.147533
chr17	79008649	79008829	181	21	0.143047
chr17	81037903	81038103	201	33	0.132588
chr17	81060466	81060725	260	28	-0.185201
chr17	81156333	81156500	168	9	0.222913
chr18	515362	515641	280	16	-0.136424
chr18	7833500	7833719	220	5	0.226599
chr18	22693639	22693763	125	6	-0.198485
chr18	31399998	31400464	467	65	-0.193754
chr18	50453458	50453528	71	7	-0.197579
chr18	60578406	60578720	315	5	0.265357
chr18	74499494	74499670	177	16	-0.134281
chr18	77918052	77918493	442	53	-0.134617
chr19	70875	71248	374	47	0.170888
chr19	438886	439016	131	9	0.16515
chr19	602273	602345	73	6	-0.142784
chr19	609026	609262	237	19	-0.150303
chr19	675672	675928	257	19	-0.155843
chr19	827818	827923	106	8	-0.144234
chr19	1863873	1864106	234	33	0.152618
chr19	3366648	3366744	97	12	0.139967
chr19	3719107	3719246	140	9	0.191918
chr19	4542735	4543016	282	17	-0.141071
chr19	4543938	4544051	114	15	0.132083
chr19	8591189	8591324	136	6	-0.127262
chr19	9902842	9903172	331	25	0.159714
chr19	10117055	10117304	250	7	0.208388
chr19	10736464	10736553	90	5	-0.150285
chr19	12994241	12994381	141	8	-0.180963
chr19	13318797	13318873	77	7	0.145867
chr19	14647780	14647851	72	6	0.158806
chr19	16044691	16045232	542	17	-0.245691
chr19	16760753	16760813	61	5	-0.162159
chr19	17434475	17434778	304	38	0.140606
chr19	17726952	17727212	261	18	0.167303
chr19	17919097	17919209	113	6	-0.145716
chr19	18160149	18160500	352	11	-0.223932
chr19	21751588	21751894	307	9	0.161868
chr19	29217858	29218219	362	26	-0.162371
chr19	36738232	36738329	98	5	-0.23171
chr19	36757439	36757545	107	13	0.123581
chr19	37787013	37787260	248	20	-0.182717
chr19	38539614	38539732	119	6	0.147098
chr19	38997534	38998045	512	24	0.182785
chr19	39647116	39647273	158	6	-0.162378
chr19	42107202	42107426	225	9	-0.212277
chr19	42788013	42788257	245	38	0.162365
chr19	43710450	43710708	259	8	0.197988
chr19	45898839	45899087	249	26	0.154402
chr19	48460780	48460844	65	5	0.203406
chr19	49000662	49001281	620	50	-0.201504
chr19	49001946	49002447	502	43	-0.174363
chr19	50937905	50938143	239	9	0.160625
chr19	53700935	53701075	141	10	-0.141527
chr19	55668241	55668562	322	22	0.148782
chr19	57349709	57349870	162	12	-0.134329
chr19	58315561	58315786	226	7	-0.164567
chr19	58861416	58861850	435	39	-0.149318
chr2	731785	732281	497	32	-0.21462
chr2	1538351	1538408	58	5	-0.236722
chr2	10146417	10146679	263	30	-0.136972
chr2	11295389	11295469	81	12	0.116456
chr2	20076724	20076938	215	6	-0.192482
chr2	25564412	25564533	122	19	0.120218
chr2	26892900	26893177	278	5	0.183664
chr2	27665208	27665300	93	12	-0.14106
chr2	70129950	70130009	60	5	0.197024
chr2	71644208	71644305	98	5	-0.148455
chr2	71996755	71997215	461	35	0.194598
chr2	87175722	87175840	119	8	0.378488
chr2	87758382	87758604	223	6	-0.164274
chr2	88124143	88124316	174	22	0.117987
chr2	90280791	90280854	64	5	-0.210524
chr2	90284437	90284531	95	9	-0.128104
chr2	90432957	90433096	140	6	0.221713
chr2	90450112	90450425	314	48	-0.142464
chr2	90527146	90527630	485	27	0.247214
chr2	91750636	91751143	508	77	-0.197628
chr2	92262697	92263030	334	26	-0.142329
chr2	97912644	97912731	88	5	0.354194
chr2	110316187	110316349	163	5	-0.237193
chr2	110829728	110829978	251	11	0.337516
chr2	111174740	111174993	254	10	0.236614
chr2	112812291	112812503	213	25	0.135439
chr2	112918080	112918552	473	43	0.207107
chr2	118408240	118408429	190	5	0.233266
chr2	118561464	118561566	103	10	0.133101
chr2	121498062	121498410	349	10	0.168357
chr2	128452989	128453685	697	48	0.191214
chr2	157111101	157111549	449	29	0.149202
chr2	186290119	186290313	195	8	0.136696
chr2	193273454	193273758	305	24	0.153895
chr2	202148955	202149006	52	6	-0.140081
chr2	202149146	202149337	192	17	-0.14747
chr2	208977213	208977452	240	18	-0.163474
chr2	209260018	209260198	181	6	-0.164727
chr2	210088474	210089046	573	5	-0.223469
chr2	240153311	240153820	510	31	0.200807
chr2	241614505	241614642	138	8	-0.219715
chr2	242988667	242989222	556	75	-0.194051
chr20	5278860	5279093	234	11	0.200128
chr20	12644432	12644599	168	6	0.185916
chr20	26301554	26301822	269	10	-0.224921
chr20	35089939	35090165	227	39	0.122284
chr20	37227120	37227391	272	5	0.206086
chr20	42143489	42143590	102	9	0.137744
chr20	43312316	43312651	336	6	-0.214614
chr20	43378588	43378934	347	28	-0.144151
chr20	44638609	44638826	218	15	-0.14889
chr20	46607373	46607423	51	5	-0.165497
chr20	49992587	49992963	377	8	0.191614
chr20	52681017	52681244	228	7	0.180041
chr20	54922700	54923028	329	11	0.187663
chr20	57464680	57465067	388	46	0.179451
chr20	59542556	59542738	183	27	0.129524
chr20	60933208	60933314	107	7	-0.14165
chr20	61158666	61158955	290	11	0.154999
chr20	61642171	61642391	221	18	-0.133715
chr20	61657406	61657568	163	13	-0.137251
chr20	61660073	61661356	1284	98	-0.230593
chr20	61667737	61667915	179	11	-0.143594
chr20	62085721	62085828	108	12	0.12686
chr21	15653290	15653703	414	15	-0.163848
chr21	44834914	44835118	205	8	0.162904
chr21	45580222	45580377	156	8	0.156907
chr21	46975208	46975294	87	13	0.132145
chr21	47370663	47370857	195	12	-0.159121
chr21	47604361	47605227	867	30	-0.158853
chr22	19709779	19710163	385	34	-0.157613
chr22	20427680	20427886	207	12	-0.17959
chr22	21613547	21613853	307	9	0.232391
chr22	21644267	21644658	392	16	0.228509
chr22	21644809	21646737	1929	5	0.162734
chr22	21822891	21823202	312	26	0.219484
chr22	24655118	24655186	69	8	-0.162665
chr22	31318103	31318256	154	8	-0.129925
chr22	32599381	32599437	57	8	-0.128163
chr22	32599511	32599648	138	7	-0.133054
chr22	35724484	35724692	209	8	-0.157599
chr22	37493793	37494095	303	25	-0.151367
chr22	44838143	44838324	182	7	0.156644
chr22	45664061	45664128	68	5	0.138878
chr22	46762543	46762952	410	30	0.151651
chr22	47996174	47996460	287	13	0.189886
chr22	48314303	48314563	261	12	-0.203587
chr22	49843324	49843671	348	22	0.140851
chr22	49875379	49875804	426	20	0.168906
chr22	50050258	50050344	87	8	-0.135455
chr22	50061629	50061838	210	7	0.192004
chr22	50329296	50329358	63	5	0.147881
chr22	50731719	50731794	76	6	0.162915
chr22	50985622	50986054	433	37	-0.168026
chr22	51016681	51016940	260	23	0.159154
chr22	51112809	51113261	453	77	0.157347
chr3	8720352	8721229	878	39	0.248717
chr3	19144316	19144785	470	29	-0.200199
chr3	32156199	32156362	164	6	0.140341
chr3	35668663	35670161	1499	5	-0.242996
chr3	42387260	42387524	265	6	0.18301
chr3	45175188	45175403	216	6	-0.171234
chr3	48253757	48254011	255	23	0.197896
chr3	49063351	49063438	88	6	-0.163701
chr3	51740741	51741473	733	70	-0.16092
chr3	56590337	56590682	346	7	-0.170803
chr3	88049955	88050375	421	14	-0.163795
chr3	112012594	112013162	569	12	-0.182514
chr3	122922568	122922892	325	5	0.234768
chr3	138581819	138582079	261	8	-0.193563
chr3	141593700	141593784	85	6	0.135423
chr3	149254357	149254633	277	10	-0.143977
chr3	178750668	178750824	157	15	-0.181514
chr3	183959480	183959550	71	5	-0.119431
chr3	195514787	195514902	116	6	-0.215997
chr3	195636162	195636630	469	72	0.161082
chr3	195680959	195681036	78	12	0.128737
chr3	195682393	195682608	216	10	-0.151551
chr3	197826160	197826560	401	23	0.215051
chr3	197827108	197827210	103	5	-0.153627
chr4	570181	570282	102	14	0.141239
chr4	1546898	1547217	320	12	0.167929
chr4	2062392	2062749	358	33	-0.142398
chr4	2366792	2367137	346	30	0.189647
chr4	5944863	5945005	143	8	-0.158069
chr4	6763313	6763798	486	24	-0.182797
chr4	8637851	8637920	70	5	-0.318478
chr4	9475853	9476023	171	10	-0.200317
chr4	9476620	9477051	432	24	-0.212774
chr4	9617820	9617918	99	5	-0.330375
chr4	16063545	16063970	426	23	-0.188589
chr4	17202812	17202865	54	5	0.185862
chr4	17202988	17203058	71	7	0.185862
chr4	19085062	19085129	68	5	0.189178
chr4	19521801	19522077	277	19	-0.362215
chr4	25429904	25430143	240	5	-0.181319
chr4	25864678	25864844	167	18	0.158734
chr4	34770965	34771029	65	6	0.126075
chr4	54898463	54898694	232	20	0.145994
chr4	81117537	81117883	347	15	-0.14935
chr4	82487408	82487844	437	5	-0.1887
chr4	119512822	119512915	94	12	-0.127855
chr4	134141636	134141908	273	23	-0.221879
chr4	140925573	140925987	415	16	-0.162875
chr4	178362345	178362529	185	5	0.160891
chr4	184303900	184304005	106	12	0.324396
chr4	185779345	185779845	501	24	0.192436
chr4	190990367	190990443	77	9	-0.178145
chr4	190990568	190990620	53	5	-0.151891
chr4	190994303	190994436	134	11	0.2428
chr4	191005048	191005343	296	23	-0.238364
chr4	191010853	191011308	456	56	0.290903
chr5	212594	212933	340	17	-0.233586
chr5	322730	322962	233	23	0.133901
chr5	392386	392568	183	22	0.15265
chr5	562331	563266	936	17	-0.154713
chr5	564508	564656	149	5	-0.152877
chr5	1026391	1026523	133	9	0.18221
chr5	28927673	28928581	909	81	0.187783
chr5	33439740	33440067	328	10	-0.200901
chr5	54048800	54049156	357	5	0.21193
chr5	55623368	55623973	606	13	0.202465
chr5	57893745	57894151	407	10	0.285376
chr5	70362809	70363040	232	17	0.295203
chr5	77944608	77944734	127	20	0.123839
chr5	78277052	78277283	232	6	0.20058
chr5	92641883	92642095	213	5	0.175301
chr5	93013138	93013285	148	6	-0.151659
chr5	99759613	99759681	69	7	-0.15063
chr5	100422674	100422790	117	8	0.158485
chr5	132919244	132919420	177	14	0.145627
chr5	134263294	134263552	259	8	0.174969
chr5	138346526	138346850	325	10	0.139644
chr5	140089903	140090165	263	13	-0.171454
chr5	146397584	146397651	68	5	0.181631
chr5	148619912	148620253	342	12	0.187243
chr5	151169716	151169956	241	5	-0.183557
chr5	151456435	151457247	813	38	-0.230671
chr5	159592551	159592837	287	6	0.158015
chr5	170343109	170343497	389	11	0.278668
chr5	176797834	176798209	376	38	-0.1771
chr5	176858958	176859065	108	7	0.153928
chr5	179740674	179741343	670	51	-0.21132
chr5	180045597	180046185	589	67	0.171514
chr5	180609964	180610254	291	25	0.187787
chr6	2762940	2763079	140	6	-0.148125
chr6	5135408	5135514	107	9	0.120524
chr6	25882172	25882794	623	33	-0.327306
chr6	26042776	26043363	588	28	0.248873
chr6	30348339	30348658	320	7	-0.199464
chr6	31784882	31785130	249	22	-0.163673
chr6	34202967	34203133	167	14	0.162726
chr6	37616394	37616620	227	17	-0.141354
chr6	37617663	37618177	515	33	-0.151063
chr6	43833664	43833946	283	9	0.160297
chr6	45554239	45554308	70	5	0.164431
chr6	47344799	47344852	54	5	0.139875
chr6	49681334	49681528	195	11	0.135233
chr6	56557359	56557609	251	6	-0.16696
chr6	78435489	78435898	410	10	-0.190302
chr6	108038059	108038330	272	10	0.170107
chr6	150444970	150445200	231	7	-0.194178
chr6	152130129	152130402	274	17	-0.162067
chr6	159239578	159239643	66	8	0.137101
chr6	160427040	160427361	322	27	0.168079
chr6	162312187	162312466	280	8	0.16227
chr6	167595597	167595750	154	9	0.160156
chr6	168397995	168398093	99	5	-0.167001
chr6	170402897	170403098	202	15	0.17911
chr6	170452554	170452706	153	9	-0.134518
chr6	170965471	170966470	1000	7	-0.144397
chr7	30572	31513	942	56	0.269007
chr7	303251	303411	161	8	0.179332
chr7	520400	520552	153	6	-0.159813
chr7	534189	534277	89	7	-0.123639
chr7	556079	556213	135	7	0.147602
chr7	916925	917172	248	9	0.146822
chr7	1080587	1081068	482	34	-0.147669
chr7	1209333	1209472	140	5	0.158669
chr7	1501138	1501319	182	12	-0.160391
chr7	3083427	3083480	54	7	0.138951
chr7	6144852	6145057	206	28	0.151046
chr7	25608634	25608894	261	14	-0.166548
chr7	27153605	27153847	243	19	-0.140175
chr7	27181972	27182215	244	12	-0.139533
chr7	27184675	27185043	369	24	-0.151305
chr7	32357868	32358783	916	50	-0.146708
chr7	42604711	42604956	246	18	0.201849
chr7	44373680	44373792	113	7	0.154308
chr7	55072890	55073248	359	25	-0.15296
chr7	73015008	73015234	227	9	-0.179998
chr7	73082264	73082689	426	57	0.143382
chr7	77063497	77063767	271	6	-0.172795
chr7	98741052	98741280	229	27	0.14553
chr7	99818546	99818833	288	12	0.143655
chr7	100342786	100343279	494	34	-0.167111
chr7	130131797	130132135	339	45	0.16396
chr7	138349470	138349589	120	10	0.140295
chr7	140225564	140226044	481	12	0.20398
chr7	148095139	148095504	366	7	-0.241222
chr7	148888146	148888364	219	15	0.174426
chr7	157418866	157419131	266	8	0.188974
chr8	40282	40748	467	39	-0.250014
chr8	2075453	2075973	521	57	-0.185327
chr8	6843653	6843802	150	6	-0.250832
chr8	7985572	7985833	262	9	-0.292963
chr8	8025306	8025540	235	9	0.254254
chr8	12070429	12070616	188	7	-0.30272
chr8	22941585	22941733	149	7	0.152846
chr8	23030508	23030700	193	8	0.14769
chr8	50219658	50220195	538	20	0.196781
chr8	58055838	58055908	71	6	-0.14676
chr8	98942280	98942425	146	5	0.193466
chr8	101177465	101177981	517	16	-0.205984
chr8	105352317	105352484	168	7	0.175028
chr8	143578754	143578880	127	8	0.16689
chr8	143722278	143722582	305	6	-0.197419
chr8	143781528	143781847	320	33	-0.159311
chr8	144361241	144361489	249	22	-0.146277
chr8	145030988	145031131	144	7	-0.14118
chr8	145258139	145258208	70	7	0.207111
chr8	145325468	145325996	529	35	-0.204326
chr8	145326210	145326464	255	26	0.153032
chr9	33817213	33817350	138	23	0.163512
chr9	38968659	38968772	114	5	0.284443
chr9	41050001	41050139	139	7	-0.195614
chr9	41222689	41222826	138	9	0.170883
chr9	42254648	42254857	210	12	-0.165642
chr9	42255390	42255603	214	11	0.190574
chr9	42256230	42256510	281	22	0.184119
chr9	42570839	42570978	140	10	-0.240791
chr9	42805701	42806005	305	30	-0.291182
chr9	44736528	44736578	51	5	-0.202927
chr9	45091792	45091997	206	11	-0.211743
chr9	45442642	45442782	141	10	0.129139
chr9	45762560	45762708	149	13	-0.424173
chr9	45906769	45907054	286	8	0.288211
chr9	46382759	46382889	131	10	-0.163671
chr9	47049823	47050192	370	13	0.253572
chr9	65576869	65576948	80	5	0.235025
chr9	66184907	66185040	134	8	-0.321646
chr9	67756345	67756593	249	24	0.250638
chr9	67791968	67792263	296	16	0.19555
chr9	67793464	67793530	67	5	0.153884
chr9	68720046	68720215	170	8	0.161372
chr9	68809253	68809627	375	37	-0.156977
chr9	69179586	69179667	82	5	-0.210007
chr9	69200934	69201114	181	13	0.191143
chr9	97292900	97292995	96	7	-0.663152
chr9	101881472	101881729	258	6	0.139127
chr9	111278562	111278832	271	8	0.183741
chr9	115824171	115826004	1834	114	-0.163644
chr9	115842222	115842525	304	15	-0.250225
chr9	115846569	115846735	167	16	-0.148441
chr9	127601253	127601304	52	7	-0.122423
chr9	129244738	129245058	321	27	-0.144904
chr9	130590531	130590918	388	31	-0.156665
chr9	136508208	136508319	112	5	-0.150208
chr9	138937787	138937852	66	6	-0.291073
chr9	139889657	139890224	568	43	-0.185322
chr9	140346107	140346199	93	8	0.245564
chr9	140446776	140447082	307	19	-0.153646
chr9	141042207	141042576	370	32	0.140045
chrX	1883578	1883968	391	20	-0.286988
chrX	2747148	2747284	137	12	0.135365
chrX	2763099	2763195	97	5	0.306476
chrX	3824124	3824239	116	7	-0.229705
chrX	9735487	9735672	186	6	0.254656
chrX	10079081	10079195	115	6	0.165075
chrX	10079768	10079979	212	12	0.163187
chrX	13110868	13111079	212	5	0.183407
chrX	17365959	17366619	661	33	-0.171653
chrX	19733764	19734266	503	6	0.195179
chrX	23723185	23723357	173	5	-0.172545
chrX	27881955	27882351	397	37	0.203313
chrX	35728618	35728857	240	5	0.187375
chrX	36967656	36967796	141	7	-0.19176
chrX	39258074	39258153	80	5	-0.201846
chrX	43168195	43168367	173	5	-0.246556
chrX	48748662	48748731	70	8	0.133011
chrX	49056468	49056573	106	10	0.131798
chrX	50558225	50558474	250	8	0.162297
chrX	52925944	52926130	187	19	-0.151171
chrX	55690427	55690572	146	5	-0.188389
chrX	57097113	57097394	282	12	0.174892
chrX	68525837	68526068	232	15	-0.155487
chrX	70712619	70712820	202	23	-0.130767
chrX	70940535	70940621	87	5	-0.418797
chrX	71288984	71289212	229	13	0.217143
chrX	101397420	101397508	89	15	0.145118
chrX	101802186	101802243	58	6	-0.149108
chrX	104195022	104195259	238	7	-0.192171
chrX	112403946	112406312	2367	9	0.356078
chrX	130092959	130093283	325	26	-0.147224
chrX	133739993	133740246	254	9	-0.187003
chrX	135063271	135063688	418	6	-0.204977
chrX	148621855	148622019	165	8	0.228098
chrX	152736251	152736309	59	8	0.133717
chrX	152953247	152953349	103	10	0.138782
chrX	153030848	153030988	141	8	-0.165241
chrX	153046451	153046727	277	28	-0.167504
chrX	153362607	153363020	414	65	0.143487
chrX	153579466	153579693	228	10	0.1802
chrX	154688366	154688873	508	31	-0.228843
chrX	154802023	154802341	319	7	0.306377
chrY	14532	14630	99	11	-0.503528
chrY	13208847	13208998	152	5	0.206398
chrY	15548055	15548592	538	19	-0.198501
chrY	17552910	17553129	220	5	0.180264
chrY	25850790	25850849	60	5	0.249666
chrY	26716070	26716447	378	5	-0.244756
chrY	27610051	27610230	180	12	-0.36048
chrY	27705992	27706048	57	6	0.224713

## Sheet: Table S4
Supplementary Table 4. Genomic annotation of ALS-related DMRs
seqnames	start	end	width	strand	DMR_status	annot.seqnames	annot.start	annot.end	annot.width	annot.strand	annot.id	annot.tx_id	annot.gene_id	annot.symbol	annot.type
chr1	149438869	149441822	2954	*	HypoDMR	chr1	149405110	149548002	142893	*	intergenic:905	NA	NA	NA	hg19_genes_intergenic
chrX	112403734	112406312	2579	*	HyperDMR	chrX	112162459	113813550	1651092	*	intergenic:16063	NA	NA	NA	hg19_genes_intergenic
chr1	2053269	2055753	2485	*	HyperDMR	chr1	1991031	2066700	75670	+	intron:954	uc001aiq.3	5590	PRKCZ	hg19_genes_introns
chr1	2053269	2055753	2485	*	HyperDMR	chr1	2005369	2066700	61332	+	intron:968	uc001air.3	5590	PRKCZ	hg19_genes_introns
chr1	2053269	2055753	2485	*	HyperDMR	chr1	2005715	2066700	60986	+	intron:982	uc010nyw.2	5590	PRKCZ	hg19_genes_introns
chr1	2053269	2055753	2485	*	HyperDMR	chr1	2036335	2066700	30366	+	intron:996	uc001ais.3	5590	PRKCZ	hg19_genes_introns
chr22	21644810	21646789	1980	*	HyperDMR	chr22	21645018	21649017	4000	-	1to5kb:74592	uc021wmd.1	NA	NA	hg19_genes_1to5kb
chr22	21644810	21646789	1980	*	HyperDMR	chr22	21644983	21646152	1170	+	exon:665204	uc010gtd.3	29797	POM121L8P	hg19_genes_exons
chr22	21644810	21646789	1980	*	HyperDMR	chr22	21645855	21646214	360	-	exon:674515	uc002zuo.1	NA	NA	hg19_genes_exons
chr22	21644810	21646789	1980	*	HyperDMR	chr22	21643991	21644982	992	+	intron:591375	uc010gtd.3	29797	POM121L8P	hg19_genes_introns
chr22	21644810	21646789	1980	*	HyperDMR	chr22	21646153	21646809	657	+	intron:591376	uc010gtd.3	29797	POM121L8P	hg19_genes_introns
chr22	21644810	21646789	1980	*	HyperDMR	chr22	21644001	21645854	1854	-	intron:599727	uc002zuo.1	NA	NA	hg19_genes_introns
chr22	21644810	21646789	1980	*	HyperDMR	chr22	21644018	21645017	1000	-	promoter:74592	uc021wmd.1	NA	NA	hg19_genes_promoters
chr22	21644810	21646789	1980	*	HyperDMR	chr22	21646215	21647214	1000	-	promoter:74593	uc002zuo.1	NA	NA	hg19_genes_promoters
chr5	8017579	8019490	1912	*	HypoDMR	chr5	7901236	8333595	432360	*	intergenic:4423	NA	NA	NA	hg19_genes_intergenic
chr9	115824160	115825884	1725	*	HypoDMR	chr9	115823997	115867002	43006	*	intergenic:7994	NA	NA	NA	hg19_genes_intergenic
chr3	35668664	35670161	1498	*	HypoDMR	chr3	33911200	35675665	1764466	*	intergenic:2894	NA	NA	NA	hg19_genes_intergenic
chr1	228774086	228775550	1465	*	HypoDMR	chr1	228775394	228779393	4000	+	1to5kb:3831	uc001htd.2	574029	DUSP5P1	hg19_genes_1to5kb
chr1	228774086	228775550	1465	*	HypoDMR	chr1	228775394	228779393	4000	+	1to5kb:3832	uc021pkj.1	58480	RHOU	hg19_genes_1to5kb
chr1	228774086	228775550	1465	*	HypoDMR	chr1	228683890	228775393	91504	*	intergenic:1513	NA	NA	NA	hg19_genes_intergenic
chr10	60276096	60277489	1394	*	HypoDMR	chr10	60273094	60380614	107521	+	intron:312444	uc001jki.1	80114	BICC1	hg19_genes_introns
chr20	61660043	61661411	1369	*	HypoDMR	chr20	61640826	61711343	70518	+	intron:574967	uc002yec.1	63930	LINC01749	hg19_genes_introns
chr1	228767171	228768472	1302	*	HypoDMR	chr1	228683890	228775393	91504	*	intergenic:1513	NA	NA	NA	hg19_genes_intergenic
chr11	24855176	24856393	1218	*	HypoDMR	chr11	24784855	24927536	142682	+	intron:340435	uc001mqs.3	338645	LUZP2	hg19_genes_introns
chr11	24855176	24856393	1218	*	HypoDMR	chr11	24784855	24927536	142682	+	intron:340446	uc009yif.3	338645	LUZP2	hg19_genes_introns
chr11	24855176	24856393	1218	*	HypoDMR	chr11	24784855	24998136	213282	+	intron:340457	uc009yig.3	338645	LUZP2	hg19_genes_introns
chr1	566996	568169	1174	*	HyperDMR	chr1	563844	567843	4000	+	1to5kb:13	uc001abb.3	NA	NA	hg19_genes_1to5kb
chr1	566996	568169	1174	*	HyperDMR	chr1	567116	571115	4000	-	1to5kb:4096	uc021oej.1	NA	NA	hg19_genes_1to5kb
chr1	566996	568169	1174	*	HyperDMR	chr1	567156	571155	4000	-	1to5kb:4097	uc021oek.1	NA	NA	hg19_genes_1to5kb
chr1	566996	568169	1174	*	HyperDMR	chr1	567264	571263	4000	-	1to5kb:4098	uc021oel.1	NA	NA	hg19_genes_1to5kb
chr1	566996	568169	1174	*	HyperDMR	chr1	567844	568843	1000	+	promoter:13	uc001abb.3	NA	NA	hg19_genes_promoters
chr1	566996	568169	1174	*	HyperDMR	chr1	566116	567115	1000	-	promoter:4096	uc021oej.1	NA	NA	hg19_genes_promoters
chr1	566996	568169	1174	*	HyperDMR	chr1	566156	567155	1000	-	promoter:4097	uc021oek.1	NA	NA	hg19_genes_promoters
chr1	566996	568169	1174	*	HyperDMR	chr1	566264	567263	1000	-	promoter:4098	uc021oel.1	NA	NA	hg19_genes_promoters
chr1	153581656	153582683	1028	*	HypoDMR	chr1	153582482	153586481	4000	-	1to5kb:6449	uc001fcc.3	140576	S100A16	hg19_genes_1to5kb
chr1	153581656	153582683	1028	*	HypoDMR	chr1	153580654	153585427	4774	-	intron:53738	uc001fcd.1	140576	S100A16	hg19_genes_introns
chr1	153581656	153582683	1028	*	HypoDMR	chr1	153581482	153582481	1000	-	promoter:6449	uc001fcc.3	140576	S100A16	hg19_genes_promoters
chrX	145045385	145046412	1028	*	HypoDMR	chrX	144911371	145075792	164422	*	intergenic:16215	NA	NA	NA	hg19_genes_intergenic
chr5	28927635	28928654	1020	*	HyperDMR	chr5	28927421	29138667	211247	*	intergenic:4461	NA	NA	NA	hg19_genes_intergenic
chr1	38461133	38462136	1004	*	HypoDMR	chr1	38460762	38462441	1680	*	intergenic:386	NA	NA	NA	hg19_genes_intergenic
chr6	170965472	170966470	999	*	HypoDMR	chr6	170898781	170999401	100621	*	intergenic:6058	NA	NA	NA	hg19_genes_intergenic
chrY	15548056	15549009	954	*	HypoDMR	chrY	15526674	15560896	34223	-	intron:628182	uc004fsx.2	7404	UTY	hg19_genes_introns
chrY	15548056	15549009	954	*	HypoDMR	chrY	15526674	15560896	34223	-	intron:628211	uc022cjl.2	7404	UTY	hg19_genes_introns
chrY	15548056	15549009	954	*	HypoDMR	chrY	15526674	15560896	34223	-	intron:628238	uc022cjm.2	7404	UTY	hg19_genes_introns
chrY	15548056	15549009	954	*	HypoDMR	chrY	15526674	15560896	34223	-	intron:628264	uc022cjn.2	7404	UTY	hg19_genes_introns
chrY	15548056	15549009	954	*	HypoDMR	chrY	15526674	15560896	34223	-	intron:628290	uc022cjo.2	7404	UTY	hg19_genes_introns
chrY	15548056	15549009	954	*	HypoDMR	chrY	15526674	15560896	34223	-	intron:628316	uc022cjp.2	7404	UTY	hg19_genes_introns
chrY	15548056	15549009	954	*	HypoDMR	chrY	15526674	15560896	34223	-	intron:628337	uc022cjq.2	7404	UTY	hg19_genes_introns
chrY	15548056	15549009	954	*	HypoDMR	chrY	15526674	15560896	34223	-	intron:628364	uc022cjr.2	7404	UTY	hg19_genes_introns
chrY	15548056	15549009	954	*	HypoDMR	chrY	15526674	15560896	34223	-	intron:628391	uc022cjs.2	7404	UTY	hg19_genes_introns
chrY	15548056	15549009	954	*	HypoDMR	chrY	15526674	15560896	34223	-	intron:628420	uc022cjt.2	7404	UTY	hg19_genes_introns
chrY	15548056	15549009	954	*	HypoDMR	chrY	15526674	15560896	34223	-	intron:628447	uc022cju.2	7404	UTY	hg19_genes_introns
chrY	15548056	15549009	954	*	HypoDMR	chrY	15526674	15591133	64460	-	intron:628472	uc022cjv.2	7404	UTY	hg19_genes_introns
chrY	15548056	15549009	954	*	HypoDMR	chrY	15526674	15560896	34223	-	intron:628498	uc022cjw.2	7404	UTY	hg19_genes_introns
chrY	15548056	15549009	954	*	HypoDMR	chrY	15526674	15560896	34223	-	intron:628527	uc022cjx.2	7404	UTY	hg19_genes_introns
chrY	15548056	15549009	954	*	HypoDMR	chrY	15448216	15591133	142918	-	intron:628543	uc022cjy.2	7404	UTY	hg19_genes_introns
chrY	15548056	15549009	954	*	HypoDMR	chrY	15526674	15560896	34223	-	intron:628569	uc022cjz.2	7404	UTY	hg19_genes_introns
chrY	15548056	15549009	954	*	HypoDMR	chrY	15526674	15560896	34223	-	intron:628577	uc022cka.2	7404	UTY	hg19_genes_introns
chrY	15548056	15549009	954	*	HypoDMR	chrY	15372285	15582000	209716	-	intron:628583	uc022ckb.2	7404	UTY	hg19_genes_introns
chrY	15548056	15549009	954	*	HypoDMR	chrY	15372285	15591133	218849	-	intron:628588	uc022ckc.2	7404	UTY	hg19_genes_introns
chrY	15548056	15549009	954	*	HypoDMR	chrY	15526674	15560896	34223	-	intron:628615	uc022ckd.2	7404	UTY	hg19_genes_introns
chrY	15548056	15549009	954	*	HypoDMR	chrY	15526674	15560896	34223	-	intron:628644	uc022cke.2	7404	UTY	hg19_genes_introns
chrY	15548056	15549009	954	*	HypoDMR	chrY	15526674	15560896	34223	-	intron:628673	uc022ckf.2	7404	UTY	hg19_genes_introns
chrY	15548056	15549009	954	*	HypoDMR	chrY	15526674	15560896	34223	-	intron:628701	uc022ckg.2	7404	UTY	hg19_genes_introns
chrY	15548056	15549009	954	*	HypoDMR	chrY	15526674	15560896	34223	-	intron:628729	uc022ckh.2	7404	UTY	hg19_genes_introns
chrY	15548056	15549009	954	*	HypoDMR	chrY	15526674	15560896	34223	-	intron:628757	uc022cki.2	7404	UTY	hg19_genes_introns
chrY	15548056	15549009	954	*	HypoDMR	chrY	15526674	15560896	34223	-	intron:628785	uc022ckj.2	7404	UTY	hg19_genes_introns
chrY	15548056	15549009	954	*	HypoDMR	chrY	15526674	15560896	34223	-	intron:628812	uc022ckk.2	7404	UTY	hg19_genes_introns
chrY	15548056	15549009	954	*	HypoDMR	chrY	15526674	15560896	34223	-	intron:628841	uc022ckm.2	7404	UTY	hg19_genes_introns
chrY	15548056	15549009	954	*	HypoDMR	chrY	15526674	15560896	34223	-	intron:628869	uc022ckn.2	7404	UTY	hg19_genes_introns
chrY	15548056	15549009	954	*	HypoDMR	chrY	15526674	15560896	34223	-	intron:628897	uc022cko.2	7404	UTY	hg19_genes_introns
chrY	15548056	15549009	954	*	HypoDMR	chrY	15526674	15560896	34223	-	intron:628924	uc022ckp.2	7404	UTY	hg19_genes_introns
chrY	15548056	15549009	954	*	HypoDMR	chrY	15526674	15560896	34223	-	intron:628951	uc022ckq.2	7404	UTY	hg19_genes_introns
chrY	15548056	15549009	954	*	HypoDMR	chrY	15526674	15560896	34223	-	intron:628979	uc022ckr.2	7404	UTY	hg19_genes_introns
chrY	15548056	15549009	954	*	HypoDMR	chrY	15526674	15560896	34223	-	intron:629006	uc022cks.2	7404	UTY	hg19_genes_introns
chrY	15548056	15549009	954	*	HypoDMR	chrY	15526674	15560896	34223	-	intron:629033	uc022ckt.2	7404	UTY	hg19_genes_introns
chrY	15548056	15549009	954	*	HypoDMR	chrY	15526674	15560896	34223	-	intron:629059	uc022cku.2	7404	UTY	hg19_genes_introns
chrY	15548056	15549009	954	*	HypoDMR	chrY	15526674	15560896	34223	-	intron:629086	uc022ckv.2	7404	UTY	hg19_genes_introns
chrY	15548056	15549009	954	*	HypoDMR	chrY	15526674	15560896	34223	-	intron:629114	uc022ckw.2	7404	UTY	hg19_genes_introns
chrY	15548056	15549009	954	*	HypoDMR	chrY	15526674	15560896	34223	-	intron:629140	uc022ckx.2	7404	UTY	hg19_genes_introns
chrY	15548056	15549009	954	*	HypoDMR	chrY	15526674	15560896	34223	-	intron:629167	uc022cky.2	7404	UTY	hg19_genes_introns
chrY	15548056	15549009	954	*	HypoDMR	chrY	15526674	15560896	34223	-	intron:629196	uc022ckz.2	7404	UTY	hg19_genes_introns
chrY	15548056	15549009	954	*	HypoDMR	chrY	15526674	15560896	34223	-	intron:629223	uc022clb.2	7404	UTY	hg19_genes_introns
chrY	15548056	15549009	954	*	HypoDMR	chrY	15526674	15560896	34223	-	intron:629250	uc022coc.2	7404	UTY	hg19_genes_introns
chrY	15548056	15549009	954	*	HypoDMR	chrY	15526674	15560896	34223	-	intron:629275	uc022cod.2	7404	UTY	hg19_genes_introns
chrY	15548056	15549009	954	*	HypoDMR	chrY	15526674	15560896	34223	-	intron:629301	uc031tky.1	7404	UTY	hg19_genes_introns
chrY	15548056	15549009	954	*	HypoDMR	chrY	15526674	15560896	34223	-	intron:629325	uc004fsy.3	7404	UTY	hg19_genes_introns
chrY	15548056	15549009	954	*	HypoDMR	chrY	15526674	15560896	34223	-	intron:629350	uc022clc.1	7404	UTY	hg19_genes_introns
chrY	15548056	15549009	954	*	HypoDMR	chrY	15526674	15560896	34223	-	intron:629375	uc022cld.1	7404	UTY	hg19_genes_introns
chrY	15548056	15549009	954	*	HypoDMR	chrY	15526674	15560896	34223	-	intron:629399	uc022cle.1	7404	UTY	hg19_genes_introns
chrY	15548056	15549009	954	*	HypoDMR	chrY	15526674	15560896	34223	-	intron:629423	uc022clf.1	7404	UTY	hg19_genes_introns
chrY	15548056	15549009	954	*	HypoDMR	chrY	15526674	15560896	34223	-	intron:629447	uc022clg.1	7404	UTY	hg19_genes_introns
chrY	15548056	15549009	954	*	HypoDMR	chrY	15526674	15560896	34223	-	intron:629470	uc022clh.1	7404	UTY	hg19_genes_introns
chrY	15548056	15549009	954	*	HypoDMR	chrY	15526674	15560896	34223	-	intron:629495	uc022cli.1	7404	UTY	hg19_genes_introns
chrY	15548056	15549009	954	*	HypoDMR	chrY	15526674	15560896	34223	-	intron:629521	uc022clj.1	7404	UTY	hg19_genes_introns
chrY	15548056	15549009	954	*	HypoDMR	chrY	15526674	15551566	24893	-	intron:629547	uc022cll.1	7404	UTY	hg19_genes_introns
chrY	15548056	15549009	954	*	HypoDMR	chrY	15526674	15560896	34223	-	intron:629572	uc022clm.1	7404	UTY	hg19_genes_introns
chrY	15548056	15549009	954	*	HypoDMR	chrY	15526674	15560896	34223	-	intron:629595	uc022cln.1	7404	UTY	hg19_genes_introns
chrY	15548056	15549009	954	*	HypoDMR	chrY	15526674	15560896	34223	-	intron:629618	uc022clo.1	7404	UTY	hg19_genes_introns
chrY	15548056	15549009	954	*	HypoDMR	chrY	15526674	15560896	34223	-	intron:629642	uc022clp.1	7404	UTY	hg19_genes_introns
chrY	15548056	15549009	954	*	HypoDMR	chrY	15526674	15560896	34223	-	intron:629663	uc022clq.1	7404	UTY	hg19_genes_introns
chrY	15548056	15549009	954	*	HypoDMR	chrY	15526674	15560896	34223	-	intron:629690	uc022clr.1	7404	UTY	hg19_genes_introns
chrY	15548056	15549009	954	*	HypoDMR	chrY	15526674	15560896	34223	-	intron:629715	uc022cls.1	7404	UTY	hg19_genes_introns
chrY	15548056	15549009	954	*	HypoDMR	chrY	15526674	15560896	34223	-	intron:629740	uc022clt.1	7404	UTY	hg19_genes_introns
chrY	15548056	15549009	954	*	HypoDMR	chrY	15526674	15560896	34223	-	intron:629764	uc022clu.1	7404	UTY	hg19_genes_introns
chrY	15548056	15549009	954	*	HypoDMR	chrY	15526674	15560896	34223	-	intron:629790	uc022clv.1	7404	UTY	hg19_genes_introns
chrY	15548056	15549009	954	*	HypoDMR	chrY	15526674	15560896	34223	-	intron:629816	uc022clw.1	7404	UTY	hg19_genes_introns
chrY	15548056	15549009	954	*	HypoDMR	chrY	15526674	15560896	34223	-	intron:629842	uc022clx.1	7404	UTY	hg19_genes_introns
chrY	15548056	15549009	954	*	HypoDMR	chrY	15526674	15560896	34223	-	intron:629867	uc022cly.1	7404	UTY	hg19_genes_introns
chrY	15548056	15549009	954	*	HypoDMR	chrY	15526674	15560896	34223	-	intron:629892	uc022clz.1	7404	UTY	hg19_genes_introns
chrY	15548056	15549009	954	*	HypoDMR	chrY	15526674	15560896	34223	-	intron:629926	uc022cmb.1	7404	UTY	hg19_genes_introns
chrY	15548056	15549009	954	*	HypoDMR	chrY	15526674	15560896	34223	-	intron:629944	uc004fsz.3	7404	UTY	hg19_genes_introns
chrY	15548056	15549009	954	*	HypoDMR	chrY	15526674	15560896	34223	-	intron:629968	uc022cmc.1	7404	UTY	hg19_genes_introns
chrY	15548056	15549009	954	*	HypoDMR	chrY	15526674	15560896	34223	-	intron:629987	uc022cme.1	7404	UTY	hg19_genes_introns
chrY	15548056	15549009	954	*	HypoDMR	chrY	15526674	15560896	34223	-	intron:630007	uc022cmf.1	7404	UTY	hg19_genes_introns
chrY	15548056	15549009	954	*	HypoDMR	chrY	15526674	15560896	34223	-	intron:630026	uc022cmg.1	7404	UTY	hg19_genes_introns
chrY	15548056	15549009	954	*	HypoDMR	chrY	15526674	15560896	34223	-	intron:630045	uc022cmh.1	7404	UTY	hg19_genes_introns
chrY	15548056	15549009	954	*	HypoDMR	chrY	15526674	15560896	34223	-	intron:630066	uc022cmi.1	7404	UTY	hg19_genes_introns
chrY	15548056	15549009	954	*	HypoDMR	chrY	15526674	15560896	34223	-	intron:630087	uc022cmj.1	7404	UTY	hg19_genes_introns
chrY	15548056	15549009	954	*	HypoDMR	chrY	15526674	15560896	34223	-	intron:630108	uc022cml.1	7404	UTY	hg19_genes_introns
chrY	15548056	15549009	954	*	HypoDMR	chrY	15526674	15560896	34223	-	intron:630129	uc022cmm.1	7404	UTY	hg19_genes_introns
chrY	15548056	15549009	954	*	HypoDMR	chrY	15526674	15560896	34223	-	intron:630149	uc022cmn.1	7404	UTY	hg19_genes_introns
chrY	15548056	15549009	954	*	HypoDMR	chrY	15526674	15560896	34223	-	intron:630168	uc022cmo.1	7404	UTY	hg19_genes_introns
chrY	15548056	15549009	954	*	HypoDMR	chrY	15526674	15560896	34223	-	intron:630187	uc022cmp.1	7404	UTY	hg19_genes_introns
chrY	15548056	15549009	954	*	HypoDMR	chrY	15526674	15560896	34223	-	intron:630205	uc022cmq.1	7404	UTY	hg19_genes_introns
chrY	15548056	15549009	954	*	HypoDMR	chrY	15526674	15560896	34223	-	intron:630226	uc022cmr.1	7404	UTY	hg19_genes_introns
chrY	15548056	15549009	954	*	HypoDMR	chrY	15526674	15560896	34223	-	intron:630244	uc022cms.1	7404	UTY	hg19_genes_introns
chrY	15548056	15549009	954	*	HypoDMR	chrY	15526674	15560896	34223	-	intron:630263	uc022cmt.1	7404	UTY	hg19_genes_introns
chrY	15548056	15549009	954	*	HypoDMR	chrY	15526674	15560896	34223	-	intron:630282	uc022cmu.1	7404	UTY	hg19_genes_introns
chrY	15548056	15549009	954	*	HypoDMR	chrY	15526674	15560896	34223	-	intron:630300	uc022cmv.1	7404	UTY	hg19_genes_introns
chrY	15548056	15549009	954	*	HypoDMR	chrY	15526674	15560896	34223	-	intron:630319	uc022cmw.1	7404	UTY	hg19_genes_introns
chrY	15548056	15549009	954	*	HypoDMR	chrY	15526674	15560896	34223	-	intron:630337	uc022cmx.1	7404	UTY	hg19_genes_introns
chrY	15548056	15549009	954	*	HypoDMR	chrY	15526674	15560896	34223	-	intron:630356	uc022cmy.1	7404	UTY	hg19_genes_introns
chrY	15548056	15549009	954	*	HypoDMR	chrY	15526674	15560896	34223	-	intron:630374	uc022cmz.1	7404	UTY	hg19_genes_introns
chrY	15548056	15549009	954	*	HypoDMR	chrY	15526674	15551566	24893	-	intron:630392	uc022cna.1	7404	UTY	hg19_genes_introns
chrY	15548056	15549009	954	*	HypoDMR	chrY	15526674	15560896	34223	-	intron:630410	uc022cnb.1	7404	UTY	hg19_genes_introns
chrY	15548056	15549009	954	*	HypoDMR	chrY	15526674	15560896	34223	-	intron:630427	uc022cnc.1	7404	UTY	hg19_genes_introns
chrY	15548056	15549009	954	*	HypoDMR	chrY	15526674	15560896	34223	-	intron:630446	uc022cnd.1	7404	UTY	hg19_genes_introns
chrY	15548056	15549009	954	*	HypoDMR	chrY	15526674	15560896	34223	-	intron:630462	uc022cne.1	7404	UTY	hg19_genes_introns
chrY	15548056	15549009	954	*	HypoDMR	chrY	15526674	15560896	34223	-	intron:630479	uc022cnf.1	7404	UTY	hg19_genes_introns
chrY	15548056	15549009	954	*	HypoDMR	chrY	15526674	15560896	34223	-	intron:630496	uc022cng.1	7404	UTY	hg19_genes_introns
chrY	15548056	15549009	954	*	HypoDMR	chrY	15526674	15560896	34223	-	intron:630504	uc022cnh.1	7404	UTY	hg19_genes_introns
chrY	15548056	15549009	954	*	HypoDMR	chrY	15526674	15560896	34223	-	intron:630524	uc022cni.1	7404	UTY	hg19_genes_introns
chrY	15548056	15549009	954	*	HypoDMR	chrY	15526674	15560896	34223	-	intron:630544	uc022cnj.1	7404	UTY	hg19_genes_introns
chrY	15548056	15549009	954	*	HypoDMR	chrY	15526674	15560896	34223	-	intron:630563	uc022cnk.1	7404	UTY	hg19_genes_introns
chrY	15548056	15549009	954	*	HypoDMR	chrY	15526674	15560896	34223	-	intron:630582	uc022cnl.1	7404	UTY	hg19_genes_introns
chrY	15548056	15549009	954	*	HypoDMR	chrY	15526674	15560896	34223	-	intron:630603	uc022cnm.1	7404	UTY	hg19_genes_introns
chrY	15548056	15549009	954	*	HypoDMR	chrY	15526674	15560896	34223	-	intron:630623	uc022cnn.1	7404	UTY	hg19_genes_introns
chrY	15548056	15549009	954	*	HypoDMR	chrY	15526674	15560896	34223	-	intron:630641	uc022cno.1	7404	UTY	hg19_genes_introns
chrY	15548056	15549009	954	*	HypoDMR	chrY	15526674	15560896	34223	-	intron:630661	uc022cnp.1	7404	UTY	hg19_genes_introns
chrY	15548056	15549009	954	*	HypoDMR	chrY	15526674	15560896	34223	-	intron:630680	uc022cnq.1	7404	UTY	hg19_genes_introns
chrY	15548056	15549009	954	*	HypoDMR	chrY	15526674	15560896	34223	-	intron:630697	uc022cnr.1	7404	UTY	hg19_genes_introns
chrY	15548056	15549009	954	*	HypoDMR	chrY	15526674	15560896	34223	-	intron:630715	uc022cns.1	7404	UTY	hg19_genes_introns
chrY	15548056	15549009	954	*	HypoDMR	chrY	15526674	15582000	55327	-	intron:630733	uc022cnt.1	7404	UTY	hg19_genes_introns
chrY	15548056	15549009	954	*	HypoDMR	chrY	15526674	15560896	34223	-	intron:630753	uc022cnu.1	7404	UTY	hg19_genes_introns
chrY	15548056	15549009	954	*	HypoDMR	chrY	15526674	15560896	34223	-	intron:630773	uc022cnv.1	7404	UTY	hg19_genes_introns
chrY	15548056	15549009	954	*	HypoDMR	chrY	15526674	15560896	34223	-	intron:630793	uc022cnw.1	7404	UTY	hg19_genes_introns
chrY	15548056	15549009	954	*	HypoDMR	chrY	15526674	15560896	34223	-	intron:630811	uc022cnx.1	7404	UTY	hg19_genes_introns
chrY	15548056	15549009	954	*	HypoDMR	chrY	15448216	15560896	112681	-	intron:630819	uc022cny.1	7404	UTY	hg19_genes_introns
chrY	15548056	15549009	954	*	HypoDMR	chrY	15526674	15560896	34223	-	intron:630827	uc022cnz.1	7404	UTY	hg19_genes_introns
chrY	15548056	15549009	954	*	HypoDMR	chrY	15526674	15560896	34223	-	intron:630841	uc022coa.1	7404	UTY	hg19_genes_introns
chr5	562342	563266	925	*	HypoDMR	chr5	540998	602283	61286	*	intergenic:4385	NA	NA	NA	hg19_genes_intergenic
chr11	315818	316733	916	*	HyperDMR	chr11	313653	317652	4000	+	1to5kb:40897	uc001loz.3	NA	NA	hg19_genes_1to5kb
chr15	100467700	100468607	908	*	HyperDMR	chr15	100379281	100511642	132362	*	intergenic:12012	NA	NA	NA	hg19_genes_intergenic
chr21	47604358	47605257	900	*	HypoDMR	chr21	47604270	47604373	104	-	5UTR:101042	uc002zii.3	84221	SPATC1L	hg19_genes_5UTRs
chr21	47604358	47605257	900	*	HypoDMR	chr21	47604270	47604373	104	-	5UTR:101044	uc011afu.2	84221	SPATC1L	hg19_genes_5UTRs
chr21	47604358	47605257	900	*	HypoDMR	chr21	47604270	47604373	104	-	5UTR:101046	uc031rwb.1	84221	SPATC1L	hg19_genes_5UTRs
chr21	47604358	47605257	900	*	HypoDMR	chr21	47604270	47604373	104	-	exon:663761	uc002zii.3	84221	SPATC1L	hg19_genes_exons
chr21	47604358	47605257	900	*	HypoDMR	chr21	47604270	47604373	104	-	exon:663765	uc011afu.2	84221	SPATC1L	hg19_genes_exons
chr21	47604358	47605257	900	*	HypoDMR	chr21	47604270	47604373	104	-	exon:663770	uc031rwb.1	84221	SPATC1L	hg19_genes_exons
chr21	47604358	47605257	900	*	HypoDMR	chr21	47604374	47605373	1000	-	promoter:73445	uc002zii.3	84221	SPATC1L	hg19_genes_promoters
chr21	47604358	47605257	900	*	HypoDMR	chr21	47604374	47605373	1000	-	promoter:73446	uc011afu.2	84221	SPATC1L	hg19_genes_promoters
chr21	47604358	47605257	900	*	HypoDMR	chr21	47604374	47605373	1000	-	promoter:73447	uc031rwb.1	84221	SPATC1L	hg19_genes_promoters
chr10	1405187	1406082	896	*	HypoDMR	chr10	1405223	1406112	890	-	exon:361115	uc009xhq.3	105	ADARB2	hg19_genes_exons
chr10	1405187	1406082	896	*	HypoDMR	chr10	1313265	1405222	91958	-	intron:321852	uc009xhq.3	105	ADARB2	hg19_genes_introns
chr3	8720353	8721229	877	*	HyperDMR	chr3	8720095	8724094	4000	-	1to5kb:15274	uc003bqx.4	51066	SSUH2	hg19_genes_1to5kb
chr3	8720353	8721229	877	*	HyperDMR	chr3	8719040	8721390	2351	-	intron:132540	uc003bqy.4	51066	SSUH2	hg19_genes_introns
chr3	8720353	8721229	877	*	HyperDMR	chr3	8719040	8744711	25672	-	intron:132555	uc003bqz.4	51066	SSUH2	hg19_genes_introns
chr16	18967252	18968124	873	*	HyperDMR	chr16	18942727	18990255	47529	*	intergenic:12174	NA	NA	NA	hg19_genes_intergenic
chr11	121913230	121914043	814	*	HyperDMR	chr11	121904171	121934887	30717	-	intron:369117	uc001pxz.1	NA	NA	hg19_genes_introns
chr7	32357977	32358783	807	*	HypoDMR	chr7	32343384	32496509	153126	*	intergenic:6228	NA	NA	NA	hg19_genes_intergenic
chr10	48173224	48174026	803	*	HypoDMR	chr10	48158692	48180838	22147	*	intergenic:8428	NA	NA	NA	hg19_genes_intergenic
chr11	97864993	97865782	790	*	HypoDMR	chr11	96245042	98886705	2641664	*	intergenic:9590	NA	NA	NA	hg19_genes_intergenic
chr10	2543341	2544120	780	*	HypoDMR	chr10	2362269	3104711	742443	*	intergenic:8220	NA	NA	NA	hg19_genes_intergenic
chr14	66257420	66258197	778	*	HypoDMR	chr14	66210840	66644244	433405	*	intergenic:11236	NA	NA	NA	hg19_genes_intergenic
chr16	89707273	89708036	764	*	HyperDMR	chr16	89704840	89710838	5999	*	intergenic:12569	NA	NA	NA	hg19_genes_intergenic
chr4	21783099	21783857	759	*	HyperDMR	chr4	21764656	21950193	185538	-	intron:164995	uc003gqi.1	80333	KCNIP4	hg19_genes_introns
chr4	21783099	21783857	759	*	HyperDMR	chr4	20884333	21950193	1065861	-	intron:165003	uc021xmt.1	80333	KCNIP4	hg19_genes_introns
chr4	21783099	21783857	759	*	HyperDMR	chr4	20852291	21950193	1097903	-	intron:165010	uc021xmu.1	80333	KCNIP4	hg19_genes_introns
chr7	30772	31513	742	*	HyperDMR	chr7	1	144596	144596	*	intergenic:6060	NA	NA	NA	hg19_genes_intergenic
chr15	21083637	21084378	742	*	HypoDMR	chr15	21076978	21122020	45043	*	intergenic:11501	NA	NA	NA	hg19_genes_intergenic
chrX	86405087	86405812	726	*	HyperDMR	chrX	86087606	86767714	680109	*	intergenic:15961	NA	NA	NA	hg19_genes_intergenic
chr1	228746648	228747371	724	*	HypoDMR	chr1	228683890	228775393	91504	*	intergenic:1513	NA	NA	NA	hg19_genes_intergenic
chr5	151456537	151457247	711	*	HypoDMR	chr5	151331242	151574284	243043	+	intron:186472	uc003luu.1	NA	NA	hg19_genes_introns
chr12	297307	298003	697	*	HyperDMR	chr12	287626	299242	11617	*	intergenic:9821	NA	NA	NA	hg19_genes_intergenic
chr14	106528744	106529435	692	*	HyperDMR	chr14	106529376	106529386	11	-	exon:492232	uc031qqx.1	NA	NA	hg19_genes_exons
chr14	106528744	106529435	692	*	HyperDMR	chr14	106529350	106529366	17	-	exon:492233	uc031qqx.1	NA	NA	hg19_genes_exons
chr14	106528744	106529435	692	*	HyperDMR	chr14	106529257	106529261	5	-	exon:492234	uc031qqx.1	NA	NA	hg19_genes_exons
chr14	106528744	106529435	692	*	HyperDMR	chr14	106529184	106529193	10	-	exon:492235	uc031qqx.1	NA	NA	hg19_genes_exons
chr14	106528744	106529435	692	*	HyperDMR	chr14	106528481	106529183	703	-	intron:438715	uc031qqx.1	NA	NA	hg19_genes_introns
chr14	106528744	106529435	692	*	HyperDMR	chr14	106529194	106529256	63	-	intron:438716	uc031qqx.1	NA	NA	hg19_genes_introns
chr14	106528744	106529435	692	*	HyperDMR	chr14	106529262	106529349	88	-	intron:438717	uc031qqx.1	NA	NA	hg19_genes_introns
chr14	106528744	106529435	692	*	HyperDMR	chr14	106529367	106529375	9	-	intron:438718	uc031qqx.1	NA	NA	hg19_genes_introns
chr14	106528744	106529435	692	*	HyperDMR	chr14	106529387	106529477	91	-	intron:438719	uc031qqx.1	NA	NA	hg19_genes_introns
chr11	67417913	67418602	690	*	HypoDMR	chr11	67418054	67418130	77	-	5UTR:61899	uc001omq.3	91703	ACY3	hg19_genes_5UTRs
chr11	67417913	67418602	690	*	HypoDMR	chr11	67418054	67418130	77	-	exon:408323	uc001omq.3	91703	ACY3	hg19_genes_exons
chr11	67417913	67418602	690	*	HypoDMR	chr11	67415061	67418053	2993	-	intron:363720	uc001omq.3	91703	ACY3	hg19_genes_introns
chr11	67417913	67418602	690	*	HypoDMR	chr11	67418131	67419130	1000	-	promoter:44590	uc001omq.3	91703	ACY3	hg19_genes_promoters
chr12	131170698	131171387	690	*	HypoDMR	chr12	131113002	131200766	87765	-	intron:404705	uc001uim.3	23504	RIMBP2	hg19_genes_introns
chr1	161411763	161412450	688	*	HyperDMR	chr1	161408094	161412093	4000	+	1to5kb:2895	uc021pce.1	NA	NA	hg19_genes_1to5kb
chr1	161411763	161412450	688	*	HyperDMR	chr1	161411033	161415032	4000	-	1to5kb:6972	uc021pcb.1	NA	NA	hg19_genes_1to5kb
chr1	161411763	161412450	688	*	HyperDMR	chr1	161411687	161415686	4000	-	1to5kb:6973	uc021pcc.1	NA	NA	hg19_genes_1to5kb
chr1	161411763	161412450	688	*	HyperDMR	chr1	161412094	161413093	1000	+	promoter:2895	uc021pce.1	NA	NA	hg19_genes_promoters
chr3	153682700	153683377	678	*	HyperDMR	chr3	153220487	153742189	521703	*	intergenic:3435	NA	NA	NA	hg19_genes_intergenic
chr1	1361477	1362152	676	*	HyperDMR	chr1	1357825	1361824	4000	-	1to5kb:4185	uc001afp.3	441869	ANKRD65	hg19_genes_1to5kb
chr1	1361477	1362152	676	*	HyperDMR	chr1	1357825	1361824	4000	-	1to5kb:4186	uc001afq.3	441869	ANKRD65	hg19_genes_1to5kb
chr1	1361477	1362152	676	*	HyperDMR	chr1	1357825	1361824	4000	-	1to5kb:4187	uc010nyo.2	441869	ANKRD65	hg19_genes_1to5kb
chr1	1361477	1362152	676	*	HyperDMR	chr1	1361508	1361765	258	+	exon:715	uc010nyp.2	643965	TMEM88B	hg19_genes_exons
chr1	1361477	1362152	676	*	HyperDMR	chr1	1361766	1362933	1168	+	intron:629	uc010nyp.2	643965	TMEM88B	hg19_genes_introns
chr1	1361477	1362152	676	*	HyperDMR	chr1	1360508	1361507	1000	+	promoter:87	uc010nyp.2	643965	TMEM88B	hg19_genes_promoters
chr19	43710037	43710708	672	*	HyperDMR	chr19	43709927	43710926	1000	-	promoter:69557	uc002ovy.4	5672	PSG4	hg19_genes_promoters
chr19	43710037	43710708	672	*	HyperDMR	chr19	43709927	43710926	1000	-	promoter:69558	uc002ovz.4	5672	PSG4	hg19_genes_promoters
chr19	43710037	43710708	672	*	HyperDMR	chr19	43709927	43710926	1000	-	promoter:69559	uc002owb.4	5672	PSG4	hg19_genes_promoters
chr17	36996780	36997449	670	*	HyperDMR	chr17	36997436	36997642	207	-	exon:579059	uc002hqv.2	388381	C17orf98	hg19_genes_exons
chr17	36996780	36997449	670	*	HyperDMR	chr17	36993494	36997435	3942	-	intron:515570	uc002hqv.2	388381	C17orf98	hg19_genes_introns
chr5	179740675	179741343	669	*	HypoDMR	chr5	179740807	179740964	158	-	exon:225050	uc003mlw.1	9945	GFPT2	hg19_genes_exons
chr5	179740675	179741343	669	*	HypoDMR	chr5	179739545	179740806	1262	-	intron:201436	uc003mlw.1	9945	GFPT2	hg19_genes_introns
chr5	179740675	179741343	669	*	HypoDMR	chr5	179740965	179743340	2376	-	intron:201437	uc003mlw.1	9945	GFPT2	hg19_genes_introns
chr15	81888278	81888945	668	*	HypoDMR	chr15	81671419	82334118	662700	*	intergenic:11910	NA	NA	NA	hg19_genes_intergenic
chr1	143663869	143664531	663	*	HypoDMR	chr1	143662698	143664196	1499	-	exon:57105	uc001ejp.3	100286793	NA	hg19_genes_exons
chr1	143663869	143664531	663	*	HypoDMR	chr1	143664197	143744200	80004	-	intron:51043	uc001ejp.3	100286793	NA	hg19_genes_introns
chrX	17365960	17366619	660	*	HypoDMR	chrX	17171404	17388542	217139	*	intergenic:15633	NA	NA	NA	hg19_genes_intergenic
chr3	51740742	51741395	654	*	HypoDMR	chr3	51741081	51741183	103	+	5UTR:20276	uc003dbo.4	2912	GRM2	hg19_genes_5UTRs
chr3	51740742	51741395	654	*	HypoDMR	chr3	51741081	51741183	103	+	5UTR:20278	uc010hlv.3	2912	GRM2	hg19_genes_5UTRs
chr3	51740742	51741395	654	*	HypoDMR	chr3	51741081	51741183	103	+	exon:134051	uc003dbo.4	2912	GRM2	hg19_genes_exons
chr3	51740742	51741395	654	*	HypoDMR	chr3	51741081	51741183	103	+	exon:134055	uc010hlu.3	2912	GRM2	hg19_genes_exons
chr3	51740742	51741395	654	*	HypoDMR	chr3	51741081	51741183	103	+	exon:134062	uc010hlv.3	2912	GRM2	hg19_genes_exons
chr3	51740742	51741395	654	*	HypoDMR	chr3	51741184	51749077	7894	+	intron:120161	uc003dbo.4	2912	GRM2	hg19_genes_introns
chr3	51740742	51741395	654	*	HypoDMR	chr3	51741184	51742863	1680	+	intron:120164	uc010hlu.3	2912	GRM2	hg19_genes_introns
chr3	51740742	51741395	654	*	HypoDMR	chr3	51741184	51742863	1680	+	intron:120170	uc010hlv.3	2912	GRM2	hg19_genes_introns
chr3	51740742	51741395	654	*	HypoDMR	chr3	51740081	51741080	1000	+	promoter:13877	uc003dbo.4	2912	GRM2	hg19_genes_promoters
chr3	51740742	51741395	654	*	HypoDMR	chr3	51740081	51741080	1000	+	promoter:13878	uc010hlu.3	2912	GRM2	hg19_genes_promoters
chr3	51740742	51741395	654	*	HypoDMR	chr3	51740081	51741080	1000	+	promoter:13879	uc010hlv.3	2912	GRM2	hg19_genes_promoters
chr14	52650703	52651352	650	*	HyperDMR	chr14	52540947	52729430	188484	*	intergenic:11164	NA	NA	NA	hg19_genes_intergenic
chr5	180045598	180046243	646	*	HyperDMR	chr5	180046021	180046109	89	-	exon:225078	uc003mlz.4	2324	FLT4	hg19_genes_exons
chr5	180045598	180046243	646	*	HyperDMR	chr5	180045770	180045920	151	-	exon:225079	uc003mlz.4	2324	FLT4	hg19_genes_exons
chr5	180045598	180046243	646	*	HyperDMR	chr5	180046021	180046109	89	-	exon:225108	uc003mma.4	2324	FLT4	hg19_genes_exons
chr5	180045598	180046243	646	*	HyperDMR	chr5	180045770	180045920	151	-	exon:225109	uc003mma.4	2324	FLT4	hg19_genes_exons
chr5	180045598	180046243	646	*	HyperDMR	chr5	180043995	180045769	1775	-	intron:201460	uc003mlz.4	2324	FLT4	hg19_genes_introns
chr5	180045598	180046243	646	*	HyperDMR	chr5	180045921	180046020	100	-	intron:201461	uc003mlz.4	2324	FLT4	hg19_genes_introns
chr5	180045598	180046243	646	*	HyperDMR	chr5	180046110	180046252	143	-	intron:201462	uc003mlz.4	2324	FLT4	hg19_genes_introns
chr5	180045598	180046243	646	*	HyperDMR	chr5	180043995	180045769	1775	-	intron:201489	uc003mma.4	2324	FLT4	hg19_genes_introns
chr5	180045598	180046243	646	*	HyperDMR	chr5	180045921	180046020	100	-	intron:201490	uc003mma.4	2324	FLT4	hg19_genes_introns
chr5	180045598	180046243	646	*	HyperDMR	chr5	180046110	180046252	143	-	intron:201491	uc003mma.4	2324	FLT4	hg19_genes_introns
chrX	130092943	130093573	631	*	HypoDMR	chrX	130042209	130187215	145007	*	intergenic:16133	NA	NA	NA	hg19_genes_intergenic
chr17	8250432	8251057	626	*	HyperDMR	chr17	8249364	8261730	12367	*	intergenic:12697	NA	NA	NA	hg19_genes_intergenic
chr15	29034474	29035099	626	*	HypoDMR	chr15	29033749	29034538	790	+	exon:496021	uc021sgs.1	100289656	LOC100289656	hg19_genes_exons
chr15	29034474	29035099	626	*	HypoDMR	chr15	29034980	29035127	148	+	exon:496022	uc021sgt.1	646278	PDCD6IPP2	hg19_genes_exons
chr15	29034474	29035099	626	*	HypoDMR	chr15	29033980	29034979	1000	+	promoter:53754	uc021sgt.1	646278	PDCD6IPP2	hg19_genes_promoters
chr3	140527651	140528275	625	*	HyperDMR	chr3	140419993	140655661	235669	*	intergenic:3374	NA	NA	NA	hg19_genes_intergenic
chr6	25882173	25882794	622	*	HypoDMR	chr6	25879472	25912983	33512	*	intergenic:5244	NA	NA	NA	hg19_genes_intergenic
chr1	243499776	243500396	621	*	HyperDMR	chr1	243493995	243504340	10346	+	intron:33286	uc001hzw.3	10806	SDCCAG8	hg19_genes_introns
chr1	243499776	243500396	621	*	HyperDMR	chr1	243493995	243504340	10346	+	intron:33300	uc010pyk.2	10806	SDCCAG8	hg19_genes_introns
chr1	243499776	243500396	621	*	HyperDMR	chr1	243493995	243504340	10346	+	intron:33313	uc010pyl.2	10806	SDCCAG8	hg19_genes_introns
chr1	243499776	243500396	621	*	HyperDMR	chr1	243493995	243504340	10346	+	intron:33325	uc001hzx.3	10806	SDCCAG8	hg19_genes_introns
chr19	49000663	49001281	619	*	HypoDMR	chr19	49000650	49003174	2525	-	exon:633975	uc002pjk.3	114783	LMTK3	hg19_genes_exons
chr11	58598002	58598619	618	*	HyperDMR	chr11	58504448	58601539	97092	*	intergenic:9258	NA	NA	NA	hg19_genes_intergenic
chr5	55623369	55623973	605	*	HyperDMR	chr5	55598517	56105899	507383	*	intergenic:4558	NA	NA	NA	hg19_genes_intergenic
chr11	122427363	122427959	597	*	HypoDMR	chr11	122425655	122429654	4000	+	1to5kb:43011	uc021qrq.1	NA	NA	hg19_genes_1to5kb
chr11	133702358	133702952	595	*	HyperDMR	chr11	133675205	133710516	35312	*	intergenic:9804	NA	NA	NA	hg19_genes_intergenic
chr11	65359626	65360220	595	*	HypoDMR	chr11	65359774	65360116	343	+	3UTR:32781	uc001oeo.4	254102	EHBP1L1	hg19_genes_3UTRs
chr11	65359626	65360220	595	*	HypoDMR	chr11	65359674	65360116	443	+	exon:388034	uc001oeo.4	254102	EHBP1L1	hg19_genes_exons
chr11	65359626	65360220	595	*	HypoDMR	chr11	65360117	65360325	209	*	intergenic:9381	NA	NA	NA	hg19_genes_intergenic
chr11	65359626	65360220	595	*	HypoDMR	chr11	65359562	65359673	112	+	intron:345901	uc001oeo.4	254102	EHBP1L1	hg19_genes_introns
chr19	58861373	58861963	591	*	HypoDMR	chr19	58858336	58862335	4000	+	1to5kb:68138	uc002qsg.3	503538	A1BG-AS1	hg19_genes_1to5kb
chr19	58861373	58861963	591	*	HypoDMR	chr19	58861736	58862017	282	-	exon:638106	uc002qsd.4	1	A1BG	hg19_genes_exons
chr19	58861373	58861963	591	*	HypoDMR	chr19	58860934	58862017	1084	-	exon:638118	uc002qsf.2	1	A1BG	hg19_genes_exons
chr19	58861373	58861963	591	*	HypoDMR	chr19	58859211	58864686	5476	+	intron:551746	uc002qse.3	503538	A1BG-AS1	hg19_genes_introns
chr19	58861373	58861963	591	*	HypoDMR	chr19	58859007	58861735	2729	-	intron:567466	uc002qsd.4	1	A1BG	hg19_genes_introns
chr18	77918000	77918588	589	*	HypoDMR	chr18	77915117	77918489	3373	-	exon:601436	uc002lny.3	84552	PARD6G	hg19_genes_exons
chr18	77918000	77918588	589	*	HypoDMR	chr18	77906138	77920398	14261	+	intron:530765	uc002lnx.2	100130522	PARD6G-AS1	hg19_genes_introns
chr18	77918000	77918588	589	*	HypoDMR	chr18	77906138	77933762	27625	+	intron:530767	uc010xfo.2	100130522	PARD6G-AS1	hg19_genes_introns
chr18	77918000	77918588	589	*	HypoDMR	chr18	77918490	77960592	42103	-	intron:535490	uc002lny.3	84552	PARD6G	hg19_genes_introns
chr9	139889693	139890268	576	*	HypoDMR	chr9	139890100	139890209	110	-	exon:344666	uc004ckj.1	9022	CLIC3	hg19_genes_exons
chr9	139889693	139890268	576	*	HypoDMR	chr9	139889894	139890019	126	-	exon:344667	uc004ckj.1	9022	CLIC3	hg19_genes_exons
chr9	139889693	139890268	576	*	HypoDMR	chr9	139889638	139889744	107	-	exon:344668	uc004ckj.1	9022	CLIC3	hg19_genes_exons
chr9	139889693	139890268	576	*	HypoDMR	chr9	139889745	139889893	149	-	intron:307172	uc004ckj.1	9022	CLIC3	hg19_genes_introns
chr9	139889693	139890268	576	*	HypoDMR	chr9	139890020	139890099	80	-	intron:307173	uc004ckj.1	9022	CLIC3	hg19_genes_introns
chr9	139889693	139890268	576	*	HypoDMR	chr9	139890210	139890962	753	-	intron:307174	uc004ckj.1	9022	CLIC3	hg19_genes_introns
chr2	210088475	210089046	572	*	HypoDMR	chr2	209704819	210283770	578952	*	intergenic:2574	NA	NA	NA	hg19_genes_intergenic
chr3	112012595	112013162	568	*	HypoDMR	chr3	112012940	112013074	135	-	5UTR:23945	uc003dyu.3	285335	SLC9C1	hg19_genes_5UTRs
chr3	112012595	112013162	568	*	HypoDMR	chr3	112012940	112013074	135	-	5UTR:23947	uc010hqc.3	285335	SLC9C1	hg19_genes_5UTRs
chr3	112012595	112013162	568	*	HypoDMR	chr3	112012940	112013074	135	-	exon:159378	uc003dyu.3	285335	SLC9C1	hg19_genes_exons
chr3	112012595	112013162	568	*	HypoDMR	chr3	112012940	112013074	135	-	exon:159407	uc010hqc.3	285335	SLC9C1	hg19_genes_exons
chr3	112012595	112013162	568	*	HypoDMR	chr3	112005726	112012939	7214	-	intron:143008	uc003dyu.3	285335	SLC9C1	hg19_genes_introns
chr3	112012595	112013162	568	*	HypoDMR	chr3	112005726	112012939	7214	-	intron:143035	uc010hqc.3	285335	SLC9C1	hg19_genes_introns
chr3	112012595	112013162	568	*	HypoDMR	chr3	112013075	112014074	1000	-	promoter:16384	uc003dyu.3	285335	SLC9C1	hg19_genes_promoters
chr3	112012595	112013162	568	*	HypoDMR	chr3	112013075	112014074	1000	-	promoter:16385	uc010hqc.3	285335	SLC9C1	hg19_genes_promoters
chr6	26042802	26043363	562	*	HyperDMR	chr6	26040639	26044638	4000	+	1to5kb:23880	uc003nfv.3	8352	H3C3	hg19_genes_1to5kb
chr5	176797706	176798265	560	*	HypoDMR	chr5	176797906	176798032	127	+	exon:210524	uc003mgf.3	10636	RGS14	hg19_genes_exons
chr5	176797706	176798265	560	*	HypoDMR	chr5	176798166	176798247	82	+	exon:210525	uc003mgf.3	10636	RGS14	hg19_genes_exons
chr5	176797706	176798265	560	*	HypoDMR	chr5	176797906	176798032	127	+	exon:210539	uc003mgh.3	10636	RGS14	hg19_genes_exons
chr5	176797706	176798265	560	*	HypoDMR	chr5	176798166	176798247	82	+	exon:210540	uc003mgh.3	10636	RGS14	hg19_genes_exons
chr5	176797706	176798265	560	*	HypoDMR	chr5	176797906	176798032	127	+	exon:210552	uc003mgi.3	10636	RGS14	hg19_genes_exons
chr5	176797706	176798265	560	*	HypoDMR	chr5	176798166	176798247	82	+	exon:210553	uc003mgi.3	10636	RGS14	hg19_genes_exons
chr5	176797706	176798265	560	*	HypoDMR	chr5	176797666	176797905	240	+	intron:188616	uc003mgf.3	10636	RGS14	hg19_genes_introns
chr5	176797706	176798265	560	*	HypoDMR	chr5	176798033	176798165	133	+	intron:188617	uc003mgf.3	10636	RGS14	hg19_genes_introns
chr5	176797706	176798265	560	*	HypoDMR	chr5	176798248	176798350	103	+	intron:188618	uc003mgf.3	10636	RGS14	hg19_genes_introns
chr5	176797706	176798265	560	*	HypoDMR	chr5	176797666	176797905	240	+	intron:188630	uc003mgh.3	10636	RGS14	hg19_genes_introns
chr5	176797706	176798265	560	*	HypoDMR	chr5	176798033	176798165	133	+	intron:188631	uc003mgh.3	10636	RGS14	hg19_genes_introns
chr5	176797706	176798265	560	*	HypoDMR	chr5	176798248	176798350	103	+	intron:188632	uc003mgh.3	10636	RGS14	hg19_genes_introns
chr5	176797706	176798265	560	*	HypoDMR	chr5	176797666	176797905	240	+	intron:188641	uc003mgi.3	10636	RGS14	hg19_genes_introns
chr5	176797706	176798265	560	*	HypoDMR	chr5	176798033	176798165	133	+	intron:188642	uc003mgi.3	10636	RGS14	hg19_genes_introns
chr5	176797706	176798265	560	*	HypoDMR	chr5	176798248	176798350	103	+	intron:188643	uc003mgi.3	10636	RGS14	hg19_genes_introns
chr13	64650896	64651451	556	*	HypoDMR	chr13	64651145	64655144	4000	-	1to5kb:50448	uc001vii.1	NA	NA	hg19_genes_1to5kb
chr13	64650896	64651451	556	*	HypoDMR	chr13	64650145	64651144	1000	-	promoter:50448	uc001vii.1	NA	NA	hg19_genes_promoters
chr20	54922701	54923253	553	*	HyperDMR	chr20	54824872	54928982	104111	*	intergenic:14951	NA	NA	NA	hg19_genes_intergenic
chrX	19733765	19734316	552	*	HyperDMR	chrX	19725103	19764435	39333	-	intron:616880	uc004czl.3	30011	SH3KBP1	hg19_genes_introns
chrX	19733765	19734316	552	*	HyperDMR	chrX	19725103	19764435	39333	-	intron:616896	uc004czm.3	30011	SH3KBP1	hg19_genes_introns
chr11	103609672	103610222	551	*	HypoDMR	chr11	103350592	103715633	365042	*	intergenic:9611	NA	NA	NA	hg19_genes_intergenic
chr22	49875380	49875928	549	*	HyperDMR	chr22	49834862	50051052	216191	-	intron:603810	uc003biq.3	NA	NA	hg19_genes_introns
chr10	111986412	111986958	547	*	HyperDMR	chr10	111967841	111987946	20106	+	intron:318597	uc001kyy.3	4601	MXI1	hg19_genes_introns
chr10	111986412	111986958	547	*	HyperDMR	chr10	111970074	111987946	17873	+	intron:318602	uc001kyz.3	4601	MXI1	hg19_genes_introns
chr10	111986412	111986958	547	*	HyperDMR	chr10	111986042	111987946	1905	+	intron:318606	uc001kza.3	4601	MXI1	hg19_genes_introns
chr10	111986412	111986958	547	*	HyperDMR	chr10	111986042	111987946	1905	+	intron:318611	uc010qrc.2	4601	MXI1	hg19_genes_introns
chr10	111986412	111986958	547	*	HyperDMR	chr10	111986241	111987240	1000	+	promoter:38924	uc009xxv.3	4601	MXI1	hg19_genes_promoters
chrX	42106245	42106791	547	*	HypoDMR	chrX	41787288	42636616	849329	*	intergenic:15724	NA	NA	NA	hg19_genes_intergenic
chr19	38997501	38998045	545	*	HyperDMR	chr19	38997201	39001200	4000	+	1to5kb:67003	uc010xuf.1	6261	RYR1	hg19_genes_1to5kb
chr19	38997501	38998045	545	*	HyperDMR	chr19	38997469	38997592	124	+	exon:611791	uc002oit.3	6261	RYR1	hg19_genes_exons
chr19	38997501	38998045	545	*	HyperDMR	chr19	38997469	38997592	124	+	exon:611897	uc002oiu.3	6261	RYR1	hg19_genes_exons
chr19	38997501	38998045	545	*	HyperDMR	chr19	38997469	38997592	124	+	exon:611963	uc002oiv.2	6261	RYR1	hg19_genes_exons
chr19	38997501	38998045	545	*	HyperDMR	chr19	38997593	38998351	759	+	intron:544611	uc002oit.3	6261	RYR1	hg19_genes_introns
chr19	38997501	38998045	545	*	HyperDMR	chr19	38997593	38998351	759	+	intron:544716	uc002oiu.3	6261	RYR1	hg19_genes_introns
chr19	38997501	38998045	545	*	HyperDMR	chr19	38997593	38998351	759	+	intron:544781	uc002oiv.2	6261	RYR1	hg19_genes_introns
chr13	88328520	88329064	545	*	HypoDMR	chr13	88327636	88331870	4235	+	exon:458794	uc001vln.3	26050	SLITRK5	hg19_genes_exons
chr13	88328520	88329064	545	*	HypoDMR	chr13	88328462	88330562	2101	+	exon:458796	uc010tic.1	NA	NA	hg19_genes_exons
chr13	88328520	88329064	545	*	HypoDMR	chr13	88327644	88330520	2877	+	exon:458797	uc021rlc.1	NA	NA	hg19_genes_exons
chr1	149514222	149514762	541	*	HypoDMR	chr1	149405110	149548002	142893	*	intergenic:905	NA	NA	NA	hg19_genes_intergenic
chr19	16044692	16045232	541	*	HypoDMR	chr19	16045219	16045219	1	-	5UTR:94482	uc010eab.1	57834	CYP4F11	hg19_genes_5UTRs
chr19	16044692	16045232	541	*	HypoDMR	chr19	16045219	16045676	458	-	5UTR:94483	uc002nbt.2	57834	CYP4F11	hg19_genes_5UTRs
chr19	16044692	16045232	541	*	HypoDMR	chr19	16045219	16045219	1	-	5UTR:94485	uc002nbu.2	57834	CYP4F11	hg19_genes_5UTRs
chr19	16044692	16045232	541	*	HypoDMR	chr19	16045021	16045219	199	-	exon:626577	uc010eab.1	57834	CYP4F11	hg19_genes_exons
chr19	16044692	16045232	541	*	HypoDMR	chr19	16045021	16045676	656	-	exon:626588	uc002nbt.2	57834	CYP4F11	hg19_genes_exons
chr19	16044692	16045232	541	*	HypoDMR	chr19	16045021	16045219	199	-	exon:626601	uc002nbu.2	57834	CYP4F11	hg19_genes_exons
chr19	16044692	16045232	541	*	HypoDMR	chr19	16040412	16045020	4609	-	intron:557577	uc010eab.1	57834	CYP4F11	hg19_genes_introns
chr19	16044692	16045232	541	*	HypoDMR	chr19	16040412	16045020	4609	-	intron:557588	uc002nbt.2	57834	CYP4F11	hg19_genes_introns
chr19	16044692	16045232	541	*	HypoDMR	chr19	16040412	16045020	4609	-	intron:557599	uc002nbu.2	57834	CYP4F11	hg19_genes_introns
chr19	16044692	16045232	541	*	HypoDMR	chr19	16045220	16045641	422	-	intron:557600	uc002nbu.2	57834	CYP4F11	hg19_genes_introns
chr19	16044692	16045232	541	*	HypoDMR	chr19	16045220	16046219	1000	-	promoter:68828	uc010eab.1	57834	CYP4F11	hg19_genes_promoters
chr7	55072844	55073384	541	*	HypoDMR	chr7	54831940	55081724	249785	*	intergenic:6324	NA	NA	NA	hg19_genes_intergenic
chr17	214216	214753	538	*	HyperDMR	chr17	207634	255117	47484	*	intergenic:12583	NA	NA	NA	hg19_genes_intergenic
chr1	175170374	175170910	537	*	HypoDMR	chr1	175167230	175291934	124705	*	intergenic:1212	NA	NA	NA	hg19_genes_intergenic
chr8	101177445	101177981	537	*	HypoDMR	chr8	101174649	101178041	3393	+	intron:269384	uc003yjg.1	6674	SPAG1	hg19_genes_introns
chr8	101177445	101177981	537	*	HypoDMR	chr8	101174649	101178041	3393	+	intron:269393	uc003yjh.2	6674	SPAG1	hg19_genes_introns
chr8	101177445	101177981	537	*	HypoDMR	chr8	101174649	101178041	3393	+	intron:269411	uc003yji.2	6674	SPAG1	hg19_genes_introns
chr2	242988668	242989202	535	*	HypoDMR	chr2	242948161	243025843	77683	*	intergenic:2777	NA	NA	NA	hg19_genes_intergenic
chr7	100342696	100343230	535	*	HypoDMR	chr7	100336237	100344160	7924	+	intron:241597	uc003uwj.3	7455	ZAN	hg19_genes_introns
chr7	100342696	100343230	535	*	HypoDMR	chr7	100336237	100344160	7924	+	intron:241645	uc003uwk.3	7455	ZAN	hg19_genes_introns
chr7	100342696	100343230	535	*	HypoDMR	chr7	100336237	100344160	7924	+	intron:241691	uc003uwl.3	7455	ZAN	hg19_genes_introns
chr7	100342696	100343230	535	*	HypoDMR	chr7	100336237	100344160	7924	+	intron:241738	uc010lhh.3	7455	ZAN	hg19_genes_introns
chr7	100342696	100343230	535	*	HypoDMR	chr7	100336237	100344160	7924	+	intron:241784	uc010lhi.3	7455	ZAN	hg19_genes_introns
chr14	78023520	78024047	528	*	HypoDMR	chr14	78023490	78028738	5249	-	intron:433538	uc001xub.3	9517	SPTLC2	hg19_genes_introns
chr8	145325469	145325996	528	*	HypoDMR	chr8	145319975	145331099	11125	-	intron:281201	uc003zbm.3	NA	NA	hg19_genes_introns
chrX	33503657	33504181	525	*	HyperDMR	chrX	33362727	34147868	785142	*	intergenic:15689	NA	NA	NA	hg19_genes_intergenic
chr15	66965743	66966266	524	*	HyperDMR	chr15	66960793	66976336	15544	+	intron:446962	uc002aqe.3	NA	NA	hg19_genes_introns
chr8	50219682	50220195	514	*	HyperDMR	chr8	50052789	50817348	764560	*	intergenic:7122	NA	NA	NA	hg19_genes_intergenic
chr6	37617664	37618177	514	*	HypoDMR	chr6	37616101	37620100	4000	-	1to5kb:26665	uc003onv.1	266727	MDGA1	hg19_genes_1to5kb
chr6	37617664	37618177	514	*	HypoDMR	chr6	37617885	37618181	297	-	exon:248212	uc003onu.1	266727	MDGA1	hg19_genes_exons
chr6	37617664	37618177	514	*	HypoDMR	chr6	37617043	37617884	842	-	intron:221536	uc003onu.1	266727	MDGA1	hg19_genes_introns
chr19	49001935	49002447	513	*	HypoDMR	chr19	49000650	49003174	2525	-	exon:633975	uc002pjk.3	114783	LMTK3	hg19_genes_exons
chr2	240153312	240153820	509	*	HyperDMR	chr2	240111774	240158288	46515	-	intron:112577	uc002vyk.4	9759	HDAC4	hg19_genes_introns
chr2	240153312	240153820	509	*	HyperDMR	chr2	240111774	240158288	46515	-	intron:112594	uc010fyz.1	9759	HDAC4	hg19_genes_introns
chr2	240153312	240153820	509	*	HyperDMR	chr2	240111774	240158288	46515	-	intron:112621	uc010zoa.1	9759	HDAC4	hg19_genes_introns
chr2	240153312	240153820	509	*	HyperDMR	chr2	240111774	240158288	46515	-	intron:112636	uc010fza.2	9759	HDAC4	hg19_genes_introns
chr9	141042103	141042610	508	*	HyperDMR	chr9	141039565	141043564	4000	+	1to5kb:35834	uc010ncq.3	643224	TUBBP5	hg19_genes_1to5kb
chr10	132883371	132883878	508	*	HypoDMR	chr10	132765932	132890654	124723	*	intergenic:8847	NA	NA	NA	hg19_genes_intergenic
chr2	91750637	91751143	507	*	HypoDMR	chr2	91728593	91805187	76595	*	intergenic:2063	NA	NA	NA	hg19_genes_intergenic
chrX	154688367	154688873	507	*	HypoDMR	chrX	154688277	154689276	1000	-	promoter:78351	uc004fnj.3	8263	F8A1	hg19_genes_promoters
chr19	42788009	42788510	502	*	HyperDMR	chr19	42787817	42788816	1000	+	promoter:67183	uc002otf.1	23152	CIC	hg19_genes_promoters
chr4	185779346	185779845	500	*	HyperDMR	chr4	185777807	185781806	4000	-	1to5kb:20217	uc003iwy.1	NA	NA	hg19_genes_1to5kb
chr2	731786	732281	496	*	HypoDMR	chr2	682440	779836	97397	*	intergenic:1651	NA	NA	NA	hg19_genes_intergenic
chr2	128452990	128453484	495	*	HyperDMR	chr2	128444361	128453596	9236	*	intergenic:2251	NA	NA	NA	hg19_genes_intergenic
chr2	71996756	71997247	492	*	HyperDMR	chr2	71913894	72356366	442473	*	intergenic:1972	NA	NA	NA	hg19_genes_intergenic
chr2	112918061	112918552	492	*	HyperDMR	chr2	112917413	112922577	5165	+	intron:75241	uc002tho.1	129804	FBLN7	hg19_genes_introns
chr2	112918061	112918552	492	*	HyperDMR	chr2	112917413	112922577	5165	+	intron:75248	uc010fki.1	129804	FBLN7	hg19_genes_introns
chr2	112918061	112918552	492	*	HyperDMR	chr2	112917413	112922577	5165	+	intron:75254	uc010fkj.1	129804	FBLN7	hg19_genes_introns
chr16	82186159	82186650	492	*	HypoDMR	chr16	82185120	82197686	12567	-	intron:488577	uc002fgw.3	10200	MPHOSPH6	hg19_genes_introns
chr16	70484735	70485225	491	*	HypoDMR	chr16	70483498	70487497	4000	+	1to5kb:58362	uc010vmb.1	197258	FCSK	hg19_genes_1to5kb
chr16	70484735	70485225	491	*	HypoDMR	chr16	70483498	70487497	4000	+	1to5kb:58363	uc002eyy.3	197258	FCSK	hg19_genes_1to5kb
chr16	70484735	70485225	491	*	HypoDMR	chr16	70483498	70487497	4000	+	1to5kb:58364	uc002eyz.3	197258	FCSK	hg19_genes_1to5kb
chr16	70484735	70485225	491	*	HypoDMR	chr16	70483498	70487497	4000	+	1to5kb:58365	uc010cft.3	197258	FCSK	hg19_genes_1to5kb
chr2	90527147	90527630	484	*	HyperDMR	chr2	90506943	90537855	30913	*	intergenic:2060	NA	NA	NA	hg19_genes_intergenic
chr14	36294348	36294829	482	*	HypoDMR	chr14	36290597	36294596	4000	+	1to5kb:51207	uc010tpx.1	84312	BRMS1L	hg19_genes_1to5kb
chr14	36294348	36294829	482	*	HypoDMR	chr14	36290597	36294596	4000	+	1to5kb:51208	uc001wtl.3	84312	BRMS1L	hg19_genes_1to5kb
chr14	36294348	36294829	482	*	HypoDMR	chr14	36294597	36295596	1000	+	promoter:51207	uc010tpx.1	84312	BRMS1L	hg19_genes_promoters
chr14	36294348	36294829	482	*	HypoDMR	chr14	36294597	36295596	1000	+	promoter:51208	uc001wtl.3	84312	BRMS1L	hg19_genes_promoters
chr10	28003079	28003559	481	*	HypoDMR	chr10	27964484	28023384	58901	-	intron:323868	uc001itx.4	283078	MKX	hg19_genes_introns
chr10	28003079	28003559	481	*	HypoDMR	chr10	27964484	28023384	58901	-	intron:323874	uc001ity.4	283078	MKX	hg19_genes_introns
chr1	75841471	75841950	480	*	HyperDMR	chr1	75805316	75862267	56952	-	intron:46273	uc001dgr.2	204962	SLC44A5	hg19_genes_introns
chr1	75841471	75841950	480	*	HyperDMR	chr1	75805316	75862267	56952	-	intron:46298	uc001dgs.2	204962	SLC44A5	hg19_genes_introns
chr1	75841471	75841950	480	*	HyperDMR	chr1	75805316	75862267	56952	-	intron:46321	uc001dgt.2	204962	SLC44A5	hg19_genes_introns
chr1	75841471	75841950	480	*	HyperDMR	chr1	75805316	75862267	56952	-	intron:46344	uc010oqz.1	204962	SLC44A5	hg19_genes_introns
chr1	75841471	75841950	480	*	HyperDMR	chr1	75805316	75862267	56952	-	intron:46366	uc001dgu.3	204962	SLC44A5	hg19_genes_introns
chr1	75841471	75841950	480	*	HyperDMR	chr1	75805316	76081537	276222	-	intron:46389	uc010ora.2	204962	SLC44A5	hg19_genes_introns
chr1	75841471	75841950	480	*	HyperDMR	chr1	75805316	75862267	56952	-	intron:46409	uc010orb.2	204962	SLC44A5	hg19_genes_introns
chr10	135202883	135203362	480	*	HyperDMR	chr10	135202621	135206620	4000	+	1to5kb:39223	uc001lnd.3	92170	MTG1	hg19_genes_1to5kb
chr10	135202883	135203362	480	*	HyperDMR	chr10	135203094	135203251	158	+	exon:360851	uc001lmv.3	196743	PAOX	hg19_genes_exons
chr10	135202883	135203362	480	*	HyperDMR	chr10	135203094	135203251	158	+	exon:360873	uc001lmz.3	196743	PAOX	hg19_genes_exons
chr10	135202883	135203362	480	*	HyperDMR	chr10	135203094	135203251	158	+	exon:360880	uc001lna.3	196743	PAOX	hg19_genes_exons
chr10	135202883	135203362	480	*	HyperDMR	chr10	135203094	135203251	158	+	exon:360886	uc001lnb.3	196743	PAOX	hg19_genes_exons
chr10	135202883	135203362	480	*	HyperDMR	chr10	135203094	135203251	158	+	exon:360891	uc001lnc.3	196743	PAOX	hg19_genes_exons
chr10	135202883	135203362	480	*	HyperDMR	chr10	135202573	135203093	521	+	intron:321622	uc001lmv.3	196743	PAOX	hg19_genes_introns
chr10	135202883	135203362	480	*	HyperDMR	chr10	135203252	135204815	1564	+	intron:321623	uc001lmv.3	196743	PAOX	hg19_genes_introns
chr10	135202883	135203362	480	*	HyperDMR	chr10	135202573	135204815	2243	+	intron:321626	uc001lmw.3	196743	PAOX	hg19_genes_introns
chr10	135202883	135203362	480	*	HyperDMR	chr10	135202573	135204815	2243	+	intron:321631	uc001lmx.3	196743	PAOX	hg19_genes_introns
chr10	135202883	135203362	480	*	HyperDMR	chr10	135202573	135204815	2243	+	intron:321635	uc001lmy.3	196743	PAOX	hg19_genes_introns
chr10	135202883	135203362	480	*	HyperDMR	chr10	135202573	135203093	521	+	intron:321640	uc001lmz.3	196743	PAOX	hg19_genes_introns
chr10	135202883	135203362	480	*	HyperDMR	chr10	135203252	135204815	1564	+	intron:321641	uc001lmz.3	196743	PAOX	hg19_genes_introns
chr10	135202883	135203362	480	*	HyperDMR	chr10	135202573	135203093	521	+	intron:321646	uc001lna.3	196743	PAOX	hg19_genes_introns
chr10	135202883	135203362	480	*	HyperDMR	chr10	135203252	135204815	1564	+	intron:321647	uc001lna.3	196743	PAOX	hg19_genes_introns
chr10	135202883	135203362	480	*	HyperDMR	chr10	135202573	135203093	521	+	intron:321651	uc001lnb.3	196743	PAOX	hg19_genes_introns
chr10	135202883	135203362	480	*	HyperDMR	chr10	135203252	135204815	1564	+	intron:321652	uc001lnb.3	196743	PAOX	hg19_genes_introns
chr10	135202883	135203362	480	*	HyperDMR	chr10	135202573	135203093	521	+	intron:321655	uc001lnc.3	196743	PAOX	hg19_genes_introns
chr10	135202883	135203362	480	*	HyperDMR	chr10	135203252	135204815	1564	+	intron:321656	uc001lnc.3	196743	PAOX	hg19_genes_introns
chr7	140225565	140226044	480	*	HyperDMR	chr7	140225551	140225592	42	-	exon:291571	uc010lnj.3	27147	DENND2A	hg19_genes_exons
chr7	140225565	140226044	480	*	HyperDMR	chr7	140225551	140225592	42	-	exon:291589	uc011kre.2	27147	DENND2A	hg19_genes_exons
chr7	140225565	140226044	480	*	HyperDMR	chr7	140225551	140225592	42	-	exon:291608	uc003vvw.3	27147	DENND2A	hg19_genes_exons
chr7	140225565	140226044	480	*	HyperDMR	chr7	140225551	140225592	42	-	exon:291628	uc010lnk.3	27147	DENND2A	hg19_genes_exons
chr7	140225565	140226044	480	*	HyperDMR	chr7	140225593	140227117	1525	-	intron:260054	uc010lnj.3	27147	DENND2A	hg19_genes_introns
chr7	140225565	140226044	480	*	HyperDMR	chr7	140225593	140227117	1525	-	intron:260071	uc011kre.2	27147	DENND2A	hg19_genes_introns
chr7	140225565	140226044	480	*	HyperDMR	chr7	140225593	140227117	1525	-	intron:260088	uc003vvw.3	27147	DENND2A	hg19_genes_introns
chr7	140225565	140226044	480	*	HyperDMR	chr7	140225593	140227117	1525	-	intron:260106	uc010lnk.3	27147	DENND2A	hg19_genes_introns
chr18	31399999	31400476	478	*	HypoDMR	chr18	31327400	31431063	103664	*	intergenic:13507	NA	NA	NA	hg19_genes_intergenic
chr19	4542686	4543163	478	*	HypoDMR	chr19	4541037	4545036	4000	-	1to5kb:68364	uc002mat.1	440503	PLIN5	hg19_genes_1to5kb
chr19	4542686	4543163	478	*	HypoDMR	chr19	4541037	4545036	4000	-	1to5kb:68365	uc002mau.3	116844	LRG1	hg19_genes_1to5kb
chr19	4542686	4543163	478	*	HypoDMR	chr19	4542600	4543612	1013	-	3UTR:52713	uc010dud.2	10501	SEMA6B	hg19_genes_3UTRs
chr19	4542686	4543163	478	*	HypoDMR	chr19	4542606	4542773	168	-	3UTR:52714	uc010xih.1	10501	SEMA6B	hg19_genes_3UTRs
chr19	4542686	4543163	478	*	HypoDMR	chr19	4542600	4544541	1942	-	exon:621930	uc010dud.2	10501	SEMA6B	hg19_genes_exons
chr19	4542686	4543163	478	*	HypoDMR	chr19	4542606	4542930	325	-	exon:621944	uc010xih.1	10501	SEMA6B	hg19_genes_exons
chr19	4542686	4543163	478	*	HypoDMR	chr19	4542931	4548298	5368	-	intron:553384	uc010xih.1	10501	SEMA6B	hg19_genes_introns
chr1	208000149	208000625	477	*	HypoDMR	chr1	207997049	208001048	4000	-	1to5kb:7550	uc001hgr.2	NA	NA	hg19_genes_1to5kb
chr1	208000149	208000625	477	*	HypoDMR	chr1	207997049	208001048	4000	-	1to5kb:7551	uc009xcm.1	NA	NA	hg19_genes_1to5kb
chr19	21751589	21752062	474	*	HyperDMR	chr19	21739071	21763357	24287	*	intergenic:14031	NA	NA	NA	hg19_genes_intergenic
chr3	195636147	195636619	473	*	HyperDMR	chr3	195635650	195636735	1086	+	intron:131996	uc003fvw.1	NA	NA	hg19_genes_introns
chr3	195636147	195636619	473	*	HyperDMR	chr3	195615478	195638664	23187	-	intron:150850	uc010hzx.1	10188	TNK2	hg19_genes_introns
chr3	195636147	195636619	473	*	HyperDMR	chr3	195635881	195636880	1000	-	promoter:17311	uc003fvu.1	10188	TNK2	hg19_genes_promoters
chrX	129228706	129229178	473	*	HyperDMR	chrX	129215514	129244299	28786	-	intron:624127	uc004evd.4	2000	ELF4	hg19_genes_introns
chrX	129228706	129229178	473	*	HyperDMR	chrX	129215514	129244594	29081	-	intron:624135	uc004eve.4	2000	ELF4	hg19_genes_introns
chr17	4612441	4612912	472	*	HyperDMR	chr17	4608789	4612788	4000	+	1to5kb:60179	uc031qyc.1	409	ARRB2	hg19_genes_1to5kb
chr17	4612441	4612912	472	*	HyperDMR	chr17	4608789	4612788	4000	+	1to5kb:60180	uc002fyj.3	409	ARRB2	hg19_genes_1to5kb
chr17	4612441	4612912	472	*	HyperDMR	chr17	4608789	4612788	4000	+	1to5kb:60181	uc002fyk.3	409	ARRB2	hg19_genes_1to5kb
chr17	4612441	4612912	472	*	HyperDMR	chr17	4608789	4612788	4000	+	1to5kb:60182	uc002fyl.3	409	ARRB2	hg19_genes_1to5kb
chr17	4612441	4612912	472	*	HyperDMR	chr17	4608789	4612788	4000	+	1to5kb:60183	uc002fym.3	409	ARRB2	hg19_genes_1to5kb
chr17	4612441	4612912	472	*	HyperDMR	chr17	4608789	4612788	4000	+	1to5kb:60184	uc002fyn.3	409	ARRB2	hg19_genes_1to5kb
chr17	4612441	4612912	472	*	HyperDMR	chr17	4608789	4612788	4000	+	1to5kb:60185	uc010vsg.2	409	ARRB2	hg19_genes_1to5kb
chr17	4612441	4612912	472	*	HyperDMR	chr17	4608789	4612788	4000	+	1to5kb:60186	uc031qyd.1	409	ARRB2	hg19_genes_1to5kb
chr17	4612441	4612912	472	*	HyperDMR	chr17	4608633	4612632	4000	-	1to5kb:62476	uc002fyi.4	27043	PELP1	hg19_genes_1to5kb
chr17	4612441	4612912	472	*	HyperDMR	chr17	4608633	4612632	4000	-	1to5kb:62477	uc010vsf.2	27043	PELP1	hg19_genes_1to5kb
chr17	4612441	4612912	472	*	HyperDMR	chr17	4612789	4613788	1000	+	promoter:60179	uc031qyc.1	409	ARRB2	hg19_genes_promoters
chr17	4612441	4612912	472	*	HyperDMR	chr17	4612789	4613788	1000	+	promoter:60180	uc002fyj.3	409	ARRB2	hg19_genes_promoters
chr17	4612441	4612912	472	*	HyperDMR	chr17	4612789	4613788	1000	+	promoter:60181	uc002fyk.3	409	ARRB2	hg19_genes_promoters
chr17	4612441	4612912	472	*	HyperDMR	chr17	4612789	4613788	1000	+	promoter:60182	uc002fyl.3	409	ARRB2	hg19_genes_promoters
chr17	4612441	4612912	472	*	HyperDMR	chr17	4612789	4613788	1000	+	promoter:60183	uc002fym.3	409	ARRB2	hg19_genes_promoters
chr17	4612441	4612912	472	*	HyperDMR	chr17	4612789	4613788	1000	+	promoter:60184	uc002fyn.3	409	ARRB2	hg19_genes_promoters
chr17	4612441	4612912	472	*	HyperDMR	chr17	4612789	4613788	1000	+	promoter:60185	uc010vsg.2	409	ARRB2	hg19_genes_promoters
chr17	4612441	4612912	472	*	HyperDMR	chr17	4612789	4613788	1000	+	promoter:60186	uc031qyd.1	409	ARRB2	hg19_genes_promoters
chr6	162312005	162312475	471	*	HyperDMR	chr6	162206941	162394333	187393	-	intron:231280	uc003qtv.4	5071	PRKN	hg19_genes_introns
chr6	162312005	162312475	471	*	HyperDMR	chr6	162206941	162394333	187393	-	intron:231288	uc003qtw.4	5071	PRKN	hg19_genes_introns
chr6	162312005	162312475	471	*	HyperDMR	chr6	162206941	162394333	187393	-	intron:231297	uc010kkd.3	5071	PRKN	hg19_genes_introns
chr6	162312005	162312475	471	*	HyperDMR	chr6	162206941	162394333	187393	-	intron:231306	uc003qtx.4	5071	PRKN	hg19_genes_introns
chr6	162312005	162312475	471	*	HyperDMR	chr6	162206941	162394333	187393	-	intron:231317	uc003qty.4	5071	PRKN	hg19_genes_introns
chr6	162312005	162312475	471	*	HyperDMR	chr6	162206941	162394333	187393	-	intron:231327	uc003qtz.4	5071	PRKN	hg19_genes_introns
chr6	162312005	162312475	471	*	HyperDMR	chr6	162206941	162394333	187393	-	intron:231334	uc021zhs.1	5071	PRKN	hg19_genes_introns
chr6	162312005	162312475	471	*	HyperDMR	chr6	162206941	162394333	187393	-	intron:231342	uc021zht.1	5071	PRKN	hg19_genes_introns
chr6	162312005	162312475	471	*	HyperDMR	chr6	162206941	162394333	187393	-	intron:231352	uc021zhu.1	5071	PRKN	hg19_genes_introns
chr6	162312005	162312475	471	*	HyperDMR	chr6	162206941	162394333	187393	-	intron:231364	uc021zhv.1	5071	PRKN	hg19_genes_introns
chr6	162312005	162312475	471	*	HyperDMR	chr6	162206941	162394333	187393	-	intron:231376	uc021zhw.1	5071	PRKN	hg19_genes_introns
chr6	162312005	162312475	471	*	HyperDMR	chr6	162206941	162394333	187393	-	intron:231385	uc021zhx.1	5071	PRKN	hg19_genes_introns
chr6	162312005	162312475	471	*	HyperDMR	chr6	162206941	162394333	187393	-	intron:231394	uc021zhy.1	5071	PRKN	hg19_genes_introns
chr6	162312005	162312475	471	*	HyperDMR	chr6	162206941	162394333	187393	-	intron:231405	uc031sqz.1	5071	PRKN	hg19_genes_introns
chr6	162312005	162312475	471	*	HyperDMR	chr6	162206941	162394333	187393	-	intron:231417	uc010kke.1	5071	PRKN	hg19_genes_introns
chr10	135453911	135454380	470	*	HyperDMR	chr10	135445300	135475557	30258	*	intergenic:8870	NA	NA	NA	hg19_genes_intergenic
chr3	19144317	19144785	469	*	HypoDMR	chr3	19001542	19185016	183475	*	intergenic:2852	NA	NA	NA	hg19_genes_intergenic
chr10	20563218	20563685	468	*	HyperDMR	chr10	20534435	20568631	34197	+	intron:309648	uc001iqg.1	84898	PLXDC2	hg19_genes_introns
chr10	20563218	20563685	468	*	HyperDMR	chr10	20534435	20568631	34197	+	intron:309660	uc001iqh.1	84898	PLXDC2	hg19_genes_introns
chr10	20563218	20563685	468	*	HyperDMR	chr10	20534435	20568631	34197	+	intron:309668	uc009xkc.1	84898	PLXDC2	hg19_genes_introns
chr14	106483309	106483776	468	*	HyperDMR	chr14	106483636	106483640	5	-	exon:492557	uc031qqx.1	NA	NA	hg19_genes_exons
chr14	106483309	106483776	468	*	HyperDMR	chr14	106483602	106483604	3	-	exon:492558	uc031qqx.1	NA	NA	hg19_genes_exons
chr14	106483309	106483776	468	*	HyperDMR	chr14	106483589	106483595	7	-	exon:492559	uc031qqx.1	NA	NA	hg19_genes_exons
chr14	106483309	106483776	468	*	HyperDMR	chr14	106483555	106483566	12	-	exon:492560	uc031qqx.1	NA	NA	hg19_genes_exons
chr14	106483309	106483776	468	*	HyperDMR	chr14	106483524	106483535	12	-	exon:492561	uc031qqx.1	NA	NA	hg19_genes_exons
chr14	106483309	106483776	468	*	HyperDMR	chr14	106483323	106483326	4	-	exon:492562	uc031qqx.1	NA	NA	hg19_genes_exons
chr14	106483309	106483776	468	*	HyperDMR	chr14	106483280	106483322	43	-	intron:438396	uc031qqx.1	NA	NA	hg19_genes_introns
chr14	106483309	106483776	468	*	HyperDMR	chr14	106483327	106483523	197	-	intron:438397	uc031qqx.1	NA	NA	hg19_genes_introns
chr14	106483309	106483776	468	*	HyperDMR	chr14	106483536	106483554	19	-	intron:438398	uc031qqx.1	NA	NA	hg19_genes_introns
chr14	106483309	106483776	468	*	HyperDMR	chr14	106483567	106483588	22	-	intron:438399	uc031qqx.1	NA	NA	hg19_genes_introns
chr14	106483309	106483776	468	*	HyperDMR	chr14	106483596	106483601	6	-	intron:438400	uc031qqx.1	NA	NA	hg19_genes_introns
chr14	106483309	106483776	468	*	HyperDMR	chr14	106483605	106483635	31	-	intron:438401	uc031qqx.1	NA	NA	hg19_genes_introns
chr14	106483309	106483776	468	*	HyperDMR	chr14	106483641	106483895	255	-	intron:438402	uc031qqx.1	NA	NA	hg19_genes_introns
chr10	125668656	125669123	468	*	HypoDMR	chr10	125639826	125698992	59167	-	intron:335495	uc001lhj.3	119587	CPXM2	hg19_genes_introns
chr8	40283	40748	466	*	HypoDMR	chr8	1	116085	116085	*	intergenic:6876	NA	NA	NA	hg19_genes_intergenic
chr17	42296007	42296466	460	*	HyperDMR	chr17	42295665	42296812	1148	-	intron:518450	uc002igc.3	7343	UBTF	hg19_genes_introns
chr17	42296007	42296466	460	*	HyperDMR	chr17	42295665	42296812	1148	-	intron:518470	uc010czs.3	7343	UBTF	hg19_genes_introns
chr17	42296007	42296466	460	*	HyperDMR	chr17	42295665	42298107	2443	-	intron:518489	uc002igd.3	7343	UBTF	hg19_genes_introns
chr17	42296007	42296466	460	*	HyperDMR	chr17	42295665	42298568	2904	-	intron:518509	uc010czt.3	7343	UBTF	hg19_genes_introns
chr17	42296007	42296466	460	*	HyperDMR	chr17	42295871	42296870	1000	-	promoter:63674	uc002ige.2	7343	UBTF	hg19_genes_promoters
chr2	121498063	121498517	455	*	HyperDMR	chr2	121493258	121554866	61609	+	intron:76232	uc010yyu.1	2736	GLI2	hg19_genes_introns
chr2	121498063	121498517	455	*	HyperDMR	chr2	121493862	121554866	61005	+	intron:76235	uc002tmp.1	2736	GLI2	hg19_genes_introns
chr4	191010854	191011308	455	*	HyperDMR	chr4	191007063	191011062	4000	+	1to5kb:18861	uc031sih.1	26583	DUX4L8	hg19_genes_1to5kb
chr4	191010854	191011308	455	*	HyperDMR	chr4	191011063	191012062	1000	+	promoter:18861	uc031sih.1	26583	DUX4L8	hg19_genes_promoters
chrX	27881956	27882408	453	*	HyperDMR	chrX	27841132	27996109	154978	*	intergenic:15678	NA	NA	NA	hg19_genes_intergenic
chr17	18528286	18528735	450	*	HyperDMR	chr17	18528417	18528930	514	-	exon:575472	uc002gua.4	284047	CCDC144B	hg19_genes_exons
chr17	18528286	18528735	450	*	HyperDMR	chr17	18528417	18528930	514	-	exon:575489	uc010vyc.2	284047	CCDC144B	hg19_genes_exons
chr17	18528286	18528735	450	*	HyperDMR	chr17	18528417	18528930	514	-	exon:575499	uc002guc.2	284047	CCDC144B	hg19_genes_exons
chr17	18528286	18528735	450	*	HyperDMR	chr17	18525883	18528416	2534	-	intron:512411	uc002gua.4	284047	CCDC144B	hg19_genes_introns
chr17	18528286	18528735	450	*	HyperDMR	chr17	18525883	18528416	2534	-	intron:512420	uc010vyc.2	284047	CCDC144B	hg19_genes_introns
chr17	18528286	18528735	450	*	HyperDMR	chr17	18525883	18528416	2534	-	intron:512425	uc002guc.2	284047	CCDC144B	hg19_genes_introns
chr10	96990182	96990631	450	*	HypoDMR	chr10	96990423	96990901	479	-	exon:371215	uc001kkg.1	NA	NA	hg19_genes_exons
chr10	96990182	96990631	450	*	HypoDMR	chr10	96988184	96990422	2239	-	intron:330886	uc001kkg.1	NA	NA	hg19_genes_introns
chr16	88560647	88561096	450	*	HypoDMR	chr16	88555562	88580794	25233	+	intron:477368	uc002fkv.3	161882	ZFPM1	hg19_genes_introns
chr5	322706	323154	449	*	HyperDMR	chr5	322702	322777	76	+	5UTR:29480	uc010isz.3	57491	AHRR	hg19_genes_5UTRs
chr5	322706	323154	449	*	HyperDMR	chr5	322702	322777	76	+	exon:195086	uc010isz.3	57491	AHRR	hg19_genes_exons
chr5	322706	323154	449	*	HyperDMR	chr5	304337	344007	39671	+	intron:174751	uc003jav.3	57491	AHRR	hg19_genes_introns
chr5	322706	323154	449	*	HyperDMR	chr5	304337	344007	39671	+	intron:174762	uc003jaw.3	57491	AHRR	hg19_genes_introns
chr5	322706	323154	449	*	HyperDMR	chr5	304337	344007	39671	+	intron:174772	uc010isy.3	57491	AHRR	hg19_genes_introns
chr5	322706	323154	449	*	HyperDMR	chr5	322778	344007	21230	+	intron:174780	uc010isz.3	57491	AHRR	hg19_genes_introns
chr2	157111102	157111549	448	*	HyperDMR	chr2	157111290	157111432	143	-	exon:114150	uc002tyw.3	NA	NA	hg19_genes_exons
chr2	157111102	157111549	448	*	HyperDMR	chr2	156881089	157111289	230201	-	intron:102031	uc002tyw.3	NA	NA	hg19_genes_introns
chr2	157111102	157111549	448	*	HyperDMR	chr2	157111433	157112432	1000	-	promoter:12108	uc002tyw.3	NA	NA	hg19_genes_promoters
chr7	130131798	130132243	446	*	HyperDMR	chr7	130130952	130134951	4000	+	1to5kb:29463	uc011kpi.2	442904	MIR335	hg19_genes_1to5kb
chr7	130131798	130132243	446	*	HyperDMR	chr7	130132014	130136013	4000	-	1to5kb:31388	uc003vqe.3	317751	MESTIT1	hg19_genes_1to5kb
chr7	130131798	130132243	446	*	HyperDMR	chr7	130131899	130132154	256	+	5UTR:41499	uc003vqg.3	4232	MEST	hg19_genes_5UTRs
chr7	130131798	130132243	446	*	HyperDMR	chr7	130131899	130132154	256	+	5UTR:41500	uc011kph.2	4232	MEST	hg19_genes_5UTRs
chr7	130131798	130132243	446	*	HyperDMR	chr7	130131899	130132180	282	+	exon:274379	uc003vqg.3	4232	MEST	hg19_genes_exons
chr7	130131798	130132243	446	*	HyperDMR	chr7	130131899	130132180	282	+	exon:274391	uc011kph.2	4232	MEST	hg19_genes_exons
chr7	130131798	130132243	446	*	HyperDMR	chr7	130126237	130135208	8972	+	intron:244863	uc003vqc.3	4232	MEST	hg19_genes_introns
chr7	130131798	130132243	446	*	HyperDMR	chr7	130126237	130135208	8972	+	intron:244874	uc003vqd.3	4232	MEST	hg19_genes_introns
chr7	130131798	130132243	446	*	HyperDMR	chr7	130126361	130135208	8848	+	intron:244884	uc022alp.1	4232	MEST	hg19_genes_introns
chr7	130131798	130132243	446	*	HyperDMR	chr7	130131328	130135208	3881	+	intron:244894	uc003vqf.3	4232	MEST	hg19_genes_introns
chr7	130131798	130132243	446	*	HyperDMR	chr7	130132181	130135208	3028	+	intron:244905	uc003vqg.3	4232	MEST	hg19_genes_introns
chr7	130131798	130132243	446	*	HyperDMR	chr7	130132181	130135208	3028	+	intron:244916	uc011kph.2	4232	MEST	hg19_genes_introns
chr7	130131798	130132243	446	*	HyperDMR	chr7	130130899	130131898	1000	+	promoter:29461	uc003vqg.3	4232	MEST	hg19_genes_promoters
chr7	130131798	130132243	446	*	HyperDMR	chr7	130130899	130131898	1000	+	promoter:29462	uc011kph.2	4232	MEST	hg19_genes_promoters
chr7	130131798	130132243	446	*	HyperDMR	chr7	130131014	130132013	1000	-	promoter:31388	uc003vqe.3	317751	MESTIT1	hg19_genes_promoters
chr16	2093932	2094376	445	*	HypoDMR	chr16	2092990	2096989	4000	+	1to5kb:57059	uc010uvu.1	7249	TSC2	hg19_genes_1to5kb
chr16	2093932	2094376	445	*	HypoDMR	chr16	2092990	2096989	4000	+	1to5kb:57060	uc002con.3	7249	TSC2	hg19_genes_1to5kb
chr16	2093932	2094376	445	*	HypoDMR	chr16	2092990	2096989	4000	+	1to5kb:57061	uc002coo.3	7249	TSC2	hg19_genes_1to5kb
chr16	2093932	2094376	445	*	HypoDMR	chr16	2092990	2096989	4000	+	1to5kb:57062	uc002cop.3	7249	TSC2	hg19_genes_1to5kb
chr16	2093932	2094376	445	*	HypoDMR	chr16	2092990	2096989	4000	+	1to5kb:57063	uc010bsd.3	7249	TSC2	hg19_genes_1to5kb
chr16	2093932	2094376	445	*	HypoDMR	chr16	2092990	2096989	4000	+	1to5kb:57064	uc010uvv.2	7249	TSC2	hg19_genes_1to5kb
chr16	2093932	2094376	445	*	HypoDMR	chr16	2092990	2096989	4000	+	1to5kb:57065	uc010uvw.2	7249	TSC2	hg19_genes_1to5kb
chr16	2093932	2094376	445	*	HypoDMR	chr16	1903368	2173074	269707	-	intron:479126	uc021tak.1	NA	NA	hg19_genes_introns
chr16	2093932	2094376	445	*	HypoDMR	chr16	2093728	2094630	903	-	intron:479207	uc002col.1	4913	NTHL1	hg19_genes_introns
chr7	1080624	1081068	445	*	HypoDMR	chr7	1049780	1166892	117113	-	intron:247950	uc003sju.2	84310	C7orf50	hg19_genes_introns
chr7	1080624	1081068	445	*	HypoDMR	chr7	1049780	1166892	117113	-	intron:247954	uc011jvt.1	84310	C7orf50	hg19_genes_introns
chr7	1080624	1081068	445	*	HypoDMR	chr7	1049780	1166892	117113	-	intron:247958	uc011jvu.1	84310	C7orf50	hg19_genes_introns
chr11	130033595	130034038	444	*	HypoDMR	chr11	130029956	130058008	28053	+	intron:354316	uc001qfw.3	6768	ST14	hg19_genes_introns
chrY	9408666	9409108	443	*	HypoDMR	chrY	9368286	9448329	80044	*	intergenic:16344	NA	NA	NA	hg19_genes_intergenic
chr11	66886322	66886762	441	*	HyperDMR	chr11	66883705	66887704	4000	+	1to5kb:42218	uc031qbq.1	22992	KDM2A	hg19_genes_1to5kb
chr11	66886322	66886762	441	*	HyperDMR	chr11	66883705	66887704	4000	+	1to5kb:42219	uc031qbr.1	22992	KDM2A	hg19_genes_1to5kb
chr11	66886322	66886762	441	*	HyperDMR	chr11	66886740	66887520	781	+	5UTR:58670	uc001ojw.3	22992	KDM2A	hg19_genes_5UTRs
chr11	66886322	66886762	441	*	HyperDMR	chr11	66886740	66887520	781	+	exon:388905	uc001ojw.3	22992	KDM2A	hg19_genes_exons
chr11	66886322	66886762	441	*	HyperDMR	chr11	66886740	66887520	781	+	exon:388926	uc001ojx.3	22992	KDM2A	hg19_genes_exons
chr11	66886322	66886762	441	*	HyperDMR	chr11	66885740	66886739	1000	+	promoter:42216	uc001ojw.3	22992	KDM2A	hg19_genes_promoters
chr11	66886322	66886762	441	*	HyperDMR	chr11	66885740	66886739	1000	+	promoter:42217	uc001ojx.3	22992	KDM2A	hg19_genes_promoters
chr6	43833507	43833946	440	*	HyperDMR	chr6	43825055	43853764	28710	*	intergenic:5556	NA	NA	NA	hg19_genes_intergenic
chr4	38674631	38675068	438	*	HypoDMR	chr4	38666083	38682207	16125	+	intron:154371	uc003gtg.2	51274	KLF3	hg19_genes_introns
chr4	38674631	38675068	438	*	HypoDMR	chr4	38666083	38682207	16125	+	intron:154374	uc003gth.4	51274	KLF3	hg19_genes_introns
chr17	37912328	37912763	436	*	HyperDMR	chr17	37903539	37913967	10429	*	intergenic:12940	NA	NA	NA	hg19_genes_intergenic
chr4	82487409	82487844	436	*	HypoDMR	chr4	82398062	83090699	692638	*	intergenic:4001	NA	NA	NA	hg19_genes_intergenic
chr4	16063538	16063970	433	*	HypoDMR	chr4	16040625	16077309	36685	-	intron:164655	uc003goo.2	8842	PROM1	hg19_genes_introns
chr4	16063538	16063970	433	*	HypoDMR	chr4	16040625	16077309	36685	-	intron:164680	uc003gor.2	8842	PROM1	hg19_genes_introns
chr4	16063538	16063970	433	*	HypoDMR	chr4	16040625	16077309	36685	-	intron:164704	uc003gos.2	8842	PROM1	hg19_genes_introns
chr4	16063538	16063970	433	*	HypoDMR	chr4	16040625	16077309	36685	-	intron:164728	uc003got.2	8842	PROM1	hg19_genes_introns
chr4	16063538	16063970	433	*	HypoDMR	chr4	16040625	16077309	36685	-	intron:164751	uc003gou.2	8842	PROM1	hg19_genes_introns
chr4	16063538	16063970	433	*	HypoDMR	chr4	16040625	16077309	36685	-	intron:164776	uc003gop.2	8842	PROM1	hg19_genes_introns
chr4	16063538	16063970	433	*	HypoDMR	chr4	16040625	16077309	36685	-	intron:164802	uc003goq.3	8842	PROM1	hg19_genes_introns
chr4	16063538	16063970	433	*	HypoDMR	chr4	16057073	16077309	20237	-	intron:164815	uc010iec.1	8842	PROM1	hg19_genes_introns
chrX	138307128	138307559	432	*	HyperDMR	chrX	138292186	138523977	231792	*	intergenic:16187	NA	NA	NA	hg19_genes_intergenic
chr6	41195709	41196139	431	*	HyperDMR	chr6	41196062	41196165	104	+	5UTR:34843	uc003oqc.3	285852	TREML4	hg19_genes_5UTRs
chr6	41195709	41196139	431	*	HyperDMR	chr6	41196062	41196228	167	+	exon:231713	uc003oqc.3	285852	TREML4	hg19_genes_exons
chr6	41195709	41196139	431	*	HyperDMR	chr6	41195062	41196061	1000	+	promoter:24652	uc003oqc.3	285852	TREML4	hg19_genes_promoters
chr6	41195709	41196139	431	*	HyperDMR	chr6	41195452	41196451	1000	+	promoter:24653	uc003oqd.3	285852	TREML4	hg19_genes_promoters
chrY	17552700	17553129	430	*	HyperDMR	chrY	16955849	19607837	2651989	*	intergenic:16363	NA	NA	NA	hg19_genes_intergenic
chrY	14331847	14332274	428	*	HyperDMR	chrY	13634725	14517914	883190	*	intergenic:16354	NA	NA	NA	hg19_genes_intergenic
chr2	11010	11436	427	*	HypoDMR	chr2	1	38813	38813	*	intergenic:1647	NA	NA	NA	hg19_genes_intergenic
chr17	153730	154155	426	*	HyperDMR	chr17	131646	169210	37565	-	intron:506851	uc010vpy.2	9501	RPH3AL	hg19_genes_introns
chr17	153730	154155	426	*	HyperDMR	chr17	131646	169210	37565	-	intron:506858	uc002fre.2	9501	RPH3AL	hg19_genes_introns
chr17	153730	154155	426	*	HyperDMR	chr17	97077	169210	72134	-	intron:506866	uc002frf.2	9501	RPH3AL	hg19_genes_introns
chr17	153730	154155	426	*	HyperDMR	chr17	97077	169210	72134	-	intron:506874	uc010cjl.2	9501	RPH3AL	hg19_genes_introns
chr17	153730	154155	426	*	HyperDMR	chr17	131646	169210	37565	-	intron:506882	uc021tmx.1	9501	RPH3AL	hg19_genes_introns
chr20	61158531	61158955	425	*	HyperDMR	chr20	61157119	61161118	4000	+	1to5kb:71426	uc011aal.1	406923	MIR133A2	hg19_genes_1to5kb
chr20	61158531	61158955	425	*	HyperDMR	chr20	61150873	61162195	11323	+	intron:574854	uc011aaj.2	128826	MIR1-1HG	hg19_genes_introns
chr7	73082265	73082689	425	*	HyperDMR	chr7	73082174	73082288	115	+	5UTR:40200	uc003tyr.3	155382	VPS37D	hg19_genes_5UTRs
chr7	73082265	73082689	425	*	HyperDMR	chr7	73082174	73082426	253	+	exon:266089	uc003tyr.3	155382	VPS37D	hg19_genes_exons
chr7	73082265	73082689	425	*	HyperDMR	chr7	73082427	73083748	1322	+	intron:237464	uc003tyr.3	155382	VPS37D	hg19_genes_introns
chr5	170343110	170343529	420	*	HyperDMR	chr5	170343469	170343588	120	+	exon:209590	uc003max.2	64901	RANBP17	hg19_genes_exons
chr5	170343110	170343529	420	*	HyperDMR	chr5	170343469	170343588	120	+	exon:209608	uc003may.2	64901	RANBP17	hg19_genes_exons
chr5	170343110	170343529	420	*	HyperDMR	chr5	170343469	170343588	120	+	exon:209627	uc003maz.2	64901	RANBP17	hg19_genes_exons
chr5	170343110	170343529	420	*	HyperDMR	chr5	170343469	170343588	120	+	exon:209643	uc010jjr.2	64901	RANBP17	hg19_genes_exons
chr5	170343110	170343529	420	*	HyperDMR	chr5	170343469	170343588	120	+	exon:209660	uc003mba.3	64901	RANBP17	hg19_genes_exons
chr5	170343110	170343529	420	*	HyperDMR	chr5	170341245	170343468	2224	+	intron:187792	uc003max.2	64901	RANBP17	hg19_genes_introns
chr5	170343110	170343529	420	*	HyperDMR	chr5	170341245	170343468	2224	+	intron:187809	uc003may.2	64901	RANBP17	hg19_genes_introns
chr5	170343110	170343529	420	*	HyperDMR	chr5	170341245	170343468	2224	+	intron:187827	uc003maz.2	64901	RANBP17	hg19_genes_introns
chr5	170343110	170343529	420	*	HyperDMR	chr5	170341245	170343468	2224	+	intron:187842	uc010jjr.2	64901	RANBP17	hg19_genes_introns
chr5	170343110	170343529	420	*	HyperDMR	chr5	170341245	170343468	2224	+	intron:187858	uc003mba.3	64901	RANBP17	hg19_genes_introns
chr3	88049956	88050375	420	*	HypoDMR	chr3	88042920	88101099	58180	*	intergenic:3119	NA	NA	NA	hg19_genes_intergenic
chr19	18160150	18160568	419	*	HypoDMR	chr19	18124912	18170370	45459	*	intergenic:13986	NA	NA	NA	hg19_genes_intergenic
chr19	39647028	39647445	418	*	HypoDMR	chr19	39616560	39658869	42310	+	intron:544934	uc002okj.1	10298	PAK4	hg19_genes_introns
chr19	39647028	39647445	418	*	HypoDMR	chr19	39616560	39658869	42310	+	intron:544944	uc002okl.1	10298	PAK4	hg19_genes_introns
chr19	39647028	39647445	418	*	HypoDMR	chr19	39616560	39658869	42310	+	intron:544953	uc002okm.1	10298	PAK4	hg19_genes_introns
chr19	39647028	39647445	418	*	HypoDMR	chr19	39616560	39660171	43612	+	intron:544961	uc002okn.1	10298	PAK4	hg19_genes_introns
chr19	39647028	39647445	418	*	HypoDMR	chr19	39616560	39660171	43612	+	intron:544969	uc002oko.1	10298	PAK4	hg19_genes_introns
chr19	39647028	39647445	418	*	HypoDMR	chr19	39616560	39658869	42310	+	intron:544976	uc002okp.1	10298	PAK4	hg19_genes_introns
chr7	27184626	27185043	418	*	HypoDMR	chr7	27181782	27185781	4000	+	1to5kb:28151	uc003syp.3	100133311	HOXA-AS3	hg19_genes_1to5kb
chr7	27184626	27185043	418	*	HypoDMR	chr7	27184288	27188287	4000	-	1to5kb:30186	uc003syn.2	3202	HOXA5	hg19_genes_1to5kb
chr7	27184626	27185043	418	*	HypoDMR	chr7	27180159	27191193	11035	+	intron:234280	uc003syr.2	100133311	HOXA-AS3	hg19_genes_introns
chr15	85291591	85292005	415	*	HyperDMR	chr15	85291818	85291895	78	+	5UTR:75641	uc002bld.3	9640	ZNF592	hg19_genes_5UTRs
chr15	85291591	85292005	415	*	HyperDMR	chr15	85291818	85291895	78	+	exon:504813	uc002bld.3	9640	ZNF592	hg19_genes_exons
chr15	85291591	85292005	415	*	HyperDMR	chr15	85291896	85307937	16042	+	intron:449744	uc002bld.3	9640	ZNF592	hg19_genes_introns
chr15	85291591	85292005	415	*	HyperDMR	chr15	85290818	85291817	1000	+	promoter:54895	uc002bld.3	9640	ZNF592	hg19_genes_promoters
chr22	19709820	19710234	415	*	HypoDMR	chr22	19710008	19711102	1095	+	3UTR:56847	uc002zpv.2	100526833	SEPT5-GP1BB	hg19_genes_3UTRs
chr22	19709820	19710234	415	*	HypoDMR	chr22	19709835	19709862	28	+	3UTR:56848	uc002zpw.1	100526833	SEPT5-GP1BB	hg19_genes_3UTRs
chr22	19709820	19710234	415	*	HypoDMR	chr22	19709951	19711102	1152	+	3UTR:56849	uc002zpw.1	100526833	SEPT5-GP1BB	hg19_genes_3UTRs
chr22	19709820	19710234	415	*	HypoDMR	chr22	19709760	19709862	103	+	5UTR:101165	uc002zpz.2	100526833	SEPT5-GP1BB	hg19_genes_5UTRs
chr22	19709820	19710234	415	*	HypoDMR	chr22	19709951	19711092	1142	+	5UTR:101166	uc002zpz.2	100526833	SEPT5-GP1BB	hg19_genes_5UTRs
chr22	19709820	19710234	415	*	HypoDMR	chr22	19709760	19709862	103	+	exon:664410	uc002zpv.2	100526833	SEPT5-GP1BB	hg19_genes_exons
chr22	19709820	19710234	415	*	HypoDMR	chr22	19709951	19711102	1152	+	exon:664411	uc002zpv.2	100526833	SEPT5-GP1BB	hg19_genes_exons
chr22	19709820	19710234	415	*	HypoDMR	chr22	19709760	19709862	103	+	exon:664421	uc002zpw.1	100526833	SEPT5-GP1BB	hg19_genes_exons
chr22	19709820	19710234	415	*	HypoDMR	chr22	19709951	19711102	1152	+	exon:664422	uc002zpw.1	100526833	SEPT5-GP1BB	hg19_genes_exons
chr22	19709820	19710234	415	*	HypoDMR	chr22	19709760	19709862	103	+	exon:664432	uc002zpx.1	100526833	SEPT5-GP1BB	hg19_genes_exons
chr22	19709820	19710234	415	*	HypoDMR	chr22	19709951	19711102	1152	+	exon:664433	uc002zpx.1	100526833	SEPT5-GP1BB	hg19_genes_exons
chr22	19709820	19710234	415	*	HypoDMR	chr22	19709760	19709862	103	+	exon:664444	uc002zpz.2	100526833	SEPT5-GP1BB	hg19_genes_exons
chr22	19709820	19710234	415	*	HypoDMR	chr22	19709951	19711102	1152	+	exon:664445	uc002zpz.2	100526833	SEPT5-GP1BB	hg19_genes_exons
chr22	19709820	19710234	415	*	HypoDMR	chr22	19709863	19709950	88	+	intron:590688	uc002zpv.2	100526833	SEPT5-GP1BB	hg19_genes_introns
chr22	19709820	19710234	415	*	HypoDMR	chr22	19709863	19709950	88	+	intron:590698	uc002zpw.1	100526833	SEPT5-GP1BB	hg19_genes_introns
chr22	19709820	19710234	415	*	HypoDMR	chr22	19709863	19709950	88	+	intron:590708	uc002zpx.1	100526833	SEPT5-GP1BB	hg19_genes_introns
chr22	19709820	19710234	415	*	HypoDMR	chr22	19709863	19709950	88	+	intron:590719	uc002zpz.2	100526833	SEPT5-GP1BB	hg19_genes_introns
chr22	50985623	50986037	415	*	HypoDMR	chr22	50985462	50986461	1000	+	promoter:74399	uc003bmi.3	113730	KLHDC7B	hg19_genes_promoters
chr17	45949609	45950021	413	*	HyperDMR	chr17	45942557	45956837	14281	*	intergenic:13085	NA	NA	NA	hg19_genes_intergenic
chr1	94570836	94571246	411	*	HyperDMR	chr1	94568699	94574132	5434	-	intron:48224	uc001dqh.3	24	ABCA4	hg19_genes_introns
chr1	94570836	94571246	411	*	HyperDMR	chr1	94568699	94574132	5434	-	intron:48252	uc010otn.1	24	ABCA4	hg19_genes_introns
chr10	78800946	78801356	411	*	HyperDMR	chr10	78799396	78832854	33459	-	intron:329519	uc001jxj.2	3778	KCNMA1	hg19_genes_introns
chr10	78800946	78801356	411	*	HyperDMR	chr10	78799396	78832854	33459	-	intron:329547	uc021ptu.1	3778	KCNMA1	hg19_genes_introns
chr10	78800946	78801356	411	*	HyperDMR	chr10	78799396	78832854	33459	-	intron:329575	uc001jxk.1	3778	KCNMA1	hg19_genes_introns
chr10	78800946	78801356	411	*	HyperDMR	chr10	78799396	78832854	33459	-	intron:329598	uc009xrt.1	3778	KCNMA1	hg19_genes_introns
chr10	78800946	78801356	411	*	HyperDMR	chr10	78799396	78832854	33459	-	intron:329627	uc001jxl.1	3778	KCNMA1	hg19_genes_introns
chr10	78800946	78801356	411	*	HyperDMR	chr10	78799396	78832854	33459	-	intron:329646	uc001jxm.3	3778	KCNMA1	hg19_genes_introns
chr10	78800946	78801356	411	*	HyperDMR	chr10	78799396	78832854	33459	-	intron:329673	uc001jxn.3	3778	KCNMA1	hg19_genes_introns
chr10	78800946	78801356	411	*	HyperDMR	chr10	78799396	78832854	33459	-	intron:329700	uc001jxo.3	3778	KCNMA1	hg19_genes_introns
chr10	78800946	78801356	411	*	HyperDMR	chr10	78799396	78832854	33459	-	intron:329728	uc001jxq.3	3778	KCNMA1	hg19_genes_introns
chr12	12212817	12213227	411	*	HyperDMR	chr12	12022904	12268228	245325	+	intron:373695	uc001raa.1	2120	ETV6	hg19_genes_introns
chr6	78435490	78435898	409	*	HypoDMR	chr6	78178121	78641917	463797	*	intergenic:5678	NA	NA	NA	hg19_genes_intergenic
chr6	160427023	160427430	408	*	HyperDMR	chr6	160424323	160428696	4374	-	exon:258925	uc031sqy.1	100271873	AIRN	hg19_genes_exons
chr6	160427023	160427430	408	*	HyperDMR	chr6	160412356	160430041	17686	+	intron:215400	uc003qta.3	3482	IGF2R	hg19_genes_introns
chr6	160427023	160427430	408	*	HyperDMR	chr6	160426191	160427512	1322	-	intron:231170	uc031sqx.1	100271873	AIRN	hg19_genes_introns
chr15	99548671	99549078	408	*	HypoDMR	chr15	99548658	99548885	228	-	5UTR:77622	uc002bum.3	145814	PGPEP1L	hg19_genes_5UTRs
chr15	99548671	99549078	408	*	HypoDMR	chr15	99548658	99548885	228	-	5UTR:77624	uc010bop.3	145814	PGPEP1L	hg19_genes_5UTRs
chr15	99548671	99549078	408	*	HypoDMR	chr15	99548658	99548885	228	-	5UTR:77628	uc002bun.3	145814	PGPEP1L	hg19_genes_5UTRs
chr15	99548671	99549078	408	*	HypoDMR	chr15	99548658	99548885	228	-	exon:520149	uc002bum.3	145814	PGPEP1L	hg19_genes_exons
chr15	99548671	99549078	408	*	HypoDMR	chr15	99548658	99548885	228	-	exon:520154	uc010bop.3	145814	PGPEP1L	hg19_genes_exons
chr15	99548671	99549078	408	*	HypoDMR	chr15	99548658	99548885	228	-	exon:520159	uc002bun.3	145814	PGPEP1L	hg19_genes_exons
chr15	99548671	99549078	408	*	HypoDMR	chr15	99548886	99550587	1702	-	intron:463205	uc002bun.3	145814	PGPEP1L	hg19_genes_introns
chr15	99548671	99549078	408	*	HypoDMR	chr15	99548886	99549885	1000	-	promoter:56779	uc002bum.3	145814	PGPEP1L	hg19_genes_promoters
chr15	99548671	99549078	408	*	HypoDMR	chr15	99548886	99549885	1000	-	promoter:56780	uc010bop.3	145814	PGPEP1L	hg19_genes_promoters
chr1	26503777	26504183	407	*	HyperDMR	chr1	26503981	26504038	58	+	5UTR:963	uc001blm.4	10256	CNKSR1	hg19_genes_5UTRs
chr1	26503777	26504183	407	*	HyperDMR	chr1	26503981	26504038	58	+	5UTR:964	uc001bln.4	10256	CNKSR1	hg19_genes_5UTRs
chr1	26503777	26504183	407	*	HyperDMR	chr1	26503981	26504090	110	+	5UTR:965	uc009vsd.3	10256	CNKSR1	hg19_genes_5UTRs
chr1	26503777	26504183	407	*	HyperDMR	chr1	26503982	26504071	90	+	5UTR:974	uc009vse.3	10256	CNKSR1	hg19_genes_5UTRs
chr1	26503777	26504183	407	*	HyperDMR	chr1	26503981	26504090	110	+	exon:6171	uc010oex.1	10256	CNKSR1	hg19_genes_exons
chr1	26503777	26504183	407	*	HyperDMR	chr1	26503981	26504090	110	+	exon:6184	uc001blm.4	10256	CNKSR1	hg19_genes_exons
chr1	26503777	26504183	407	*	HyperDMR	chr1	26503981	26504090	110	+	exon:6205	uc001bln.4	10256	CNKSR1	hg19_genes_exons
chr1	26503777	26504183	407	*	HyperDMR	chr1	26503981	26504090	110	+	exon:6226	uc009vsd.3	10256	CNKSR1	hg19_genes_exons
chr1	26503777	26504183	407	*	HyperDMR	chr1	26503982	26504071	90	+	exon:6247	uc009vse.3	10256	CNKSR1	hg19_genes_exons
chr1	26503777	26504183	407	*	HyperDMR	chr1	26504091	26506943	2853	+	intron:5492	uc010oex.1	10256	CNKSR1	hg19_genes_introns
chr1	26503777	26504183	407	*	HyperDMR	chr1	26504091	26506943	2853	+	intron:5504	uc001blm.4	10256	CNKSR1	hg19_genes_introns
chr1	26503777	26504183	407	*	HyperDMR	chr1	26504091	26506943	2853	+	intron:5524	uc001bln.4	10256	CNKSR1	hg19_genes_introns
chr1	26503777	26504183	407	*	HyperDMR	chr1	26504091	26506943	2853	+	intron:5544	uc009vsd.3	10256	CNKSR1	hg19_genes_introns
chr1	26503777	26504183	407	*	HyperDMR	chr1	26504072	26506943	2872	+	intron:5564	uc009vse.3	10256	CNKSR1	hg19_genes_introns
chr1	26503777	26504183	407	*	HyperDMR	chr1	26502981	26503980	1000	+	promoter:680	uc010oex.1	10256	CNKSR1	hg19_genes_promoters
chr1	26503777	26504183	407	*	HyperDMR	chr1	26502981	26503980	1000	+	promoter:681	uc001blm.4	10256	CNKSR1	hg19_genes_promoters
chr1	26503777	26504183	407	*	HyperDMR	chr1	26502981	26503980	1000	+	promoter:682	uc001bln.4	10256	CNKSR1	hg19_genes_promoters
chr1	26503777	26504183	407	*	HyperDMR	chr1	26502981	26503980	1000	+	promoter:683	uc009vsd.3	10256	CNKSR1	hg19_genes_promoters
chr1	26503777	26504183	407	*	HyperDMR	chr1	26502982	26503981	1000	+	promoter:684	uc009vse.3	10256	CNKSR1	hg19_genes_promoters
chr22	51112804	51113210	407	*	HyperDMR	chr22	51113070	51113132	63	+	exon:672911	uc031ryd.1	85358	SHANK3	hg19_genes_exons
chr22	51112804	51113210	407	*	HyperDMR	chr22	51113133	51113475	343	+	intron:598311	uc031ryd.1	85358	SHANK3	hg19_genes_introns
chr22	51112804	51113210	407	*	HyperDMR	chr22	51112070	51113069	1000	+	promoter:74405	uc031ryd.1	85358	SHANK3	hg19_genes_promoters
chr5	57893746	57894151	406	*	HyperDMR	chr5	57879060	57913469	34410	+	intron:177502	uc003jrp.3	115827	RAB3C	hg19_genes_introns
chr9	141111132	141111536	405	*	HyperDMR	chr9	141111401	141111778	378	+	exon:330655	uc011mfe.1	100132403	FAM157B	hg19_genes_exons
chr9	141111132	141111536	405	*	HyperDMR	chr9	141109885	141111400	1516	+	intron:294806	uc011mfe.1	100132403	FAM157B	hg19_genes_introns
chr20	57464681	57465082	402	*	HyperDMR	chr20	57461426	57465425	4000	+	1to5kb:71355	uc002yaa.3	2778	GNAS	hg19_genes_1to5kb
chr20	57464681	57465082	402	*	HyperDMR	chr20	57461426	57465425	4000	+	1to5kb:71356	uc021wfn.1	2778	GNAS	hg19_genes_1to5kb
chr20	57464681	57465082	402	*	HyperDMR	chr20	57461426	57465425	4000	+	1to5kb:71357	uc021wfo.1	2778	GNAS	hg19_genes_1to5kb
chr20	57464681	57465082	402	*	HyperDMR	chr20	57461426	57465425	4000	+	1to5kb:71358	uc021wfp.1	2778	GNAS	hg19_genes_1to5kb
chr20	57464681	57465082	402	*	HyperDMR	chr20	57415942	57470666	54725	+	intron:574286	uc002xzt.3	2778	GNAS	hg19_genes_introns
chr20	57464681	57465082	402	*	HyperDMR	chr20	57415942	57470666	54725	+	intron:574298	uc021wfl.1	2778	GNAS	hg19_genes_introns
chr20	57464681	57465082	402	*	HyperDMR	chr20	57416931	57470666	53736	+	intron:574310	uc010gjq.3	2778	GNAS	hg19_genes_introns
chr20	57464681	57465082	402	*	HyperDMR	chr20	57431269	57470666	39398	+	intron:574324	uc002xzv.3	2778	GNAS	hg19_genes_introns
chr20	57464681	57465082	402	*	HyperDMR	chr20	57430389	57470666	40278	+	intron:574327	uc002xzw.3	2778	GNAS	hg19_genes_introns
chr20	57464681	57465082	402	*	HyperDMR	chr20	57464409	57470666	6258	+	intron:574339	uc002xzx.3	2778	GNAS	hg19_genes_introns
chr22	50061630	50062027	398	*	HyperDMR	chr22	50056191	50166936	110746	*	intergenic:15536	NA	NA	NA	hg19_genes_intergenic
chr3	194588012	194588409	398	*	HypoDMR	chr3	194502898	194789012	286115	*	intergenic:3615	NA	NA	NA	hg19_genes_intergenic
chr9	20209483	20209879	397	*	HyperDMR	chr9	19793809	20344967	551159	*	intergenic:7584	NA	NA	NA	hg19_genes_intergenic
chr3	56590338	56590734	397	*	HypoDMR	chr3	56590184	56591183	1000	+	promoter:13964	uc003dhv.2	285331	CCDC66	hg19_genes_promoters
chr3	56590338	56590734	397	*	HypoDMR	chr3	56590184	56591183	1000	+	promoter:13965	uc003dhw.2	285331	CCDC66	hg19_genes_promoters
chr3	56590338	56590734	397	*	HypoDMR	chr3	56590184	56591183	1000	+	promoter:13966	uc003dhu.3	285331	CCDC66	hg19_genes_promoters
chr3	56590338	56590734	397	*	HypoDMR	chr3	56590184	56591183	1000	+	promoter:13967	uc003dhx.3	285331	CCDC66	hg19_genes_promoters
chr3	56590338	56590734	397	*	HypoDMR	chr3	56590184	56591183	1000	+	promoter:13968	uc003dhy.3	285331	CCDC66	hg19_genes_promoters
chr3	56590338	56590734	397	*	HypoDMR	chr3	56590184	56591183	1000	+	promoter:13969	uc003dhz.3	285331	CCDC66	hg19_genes_promoters
chr11	45123286	45123681	396	*	HyperDMR	chr11	45117453	45203311	85859	+	intron:341777	uc031pzz.1	56981	PRDM11	hg19_genes_introns
chr20	43378589	43378983	395	*	HypoDMR	chr20	43378770	43380954	2185	+	exon:644151	uc002xmr.3	60598	KCNK15	hg19_genes_exons
chr20	43378589	43378983	395	*	HypoDMR	chr20	43374835	43378769	3935	+	intron:572838	uc002xmr.3	60598	KCNK15	hg19_genes_introns
chr9	68809254	68809647	394	*	HypoDMR	chr9	68798214	69060545	262332	*	intergenic:7760	NA	NA	NA	hg19_genes_intergenic
chr22	21644268	21644658	391	*	HyperDMR	chr22	21643991	21644982	992	+	intron:591375	uc010gtd.3	29797	POM121L8P	hg19_genes_introns
chr22	21644268	21644658	391	*	HyperDMR	chr22	21644001	21645854	1854	-	intron:599727	uc002zuo.1	NA	NA	hg19_genes_introns
chr22	21644268	21644658	391	*	HyperDMR	chr22	21644018	21645017	1000	-	promoter:74592	uc021wmd.1	NA	NA	hg19_genes_promoters
chr10	111588305	111588695	391	*	HypoDMR	chr10	110999491	111624523	625033	*	intergenic:8741	NA	NA	NA	hg19_genes_intergenic
chr1	182038160	182038549	390	*	HyperDMR	chr1	182035848	182350838	314991	*	intergenic:1246	NA	NA	NA	hg19_genes_intergenic
chr19	45898698	45899087	390	*	HyperDMR	chr19	45897426	45901425	4000	-	1to5kb:69637	uc002pbm.3	10848	PPP1R13L	hg19_genes_1to5kb
chr19	45898698	45899087	390	*	HyperDMR	chr19	45898694	45899144	451	-	exon:632372	uc002pbn.3	10848	PPP1R13L	hg19_genes_exons
chr19	45898698	45899087	390	*	HyperDMR	chr19	45898694	45899144	451	-	exon:632385	uc002pbo.3	10848	PPP1R13L	hg19_genes_exons
chr19	45898698	45899087	390	*	HyperDMR	chr19	45897911	45899144	1234	-	exon:632398	uc002pbp.2	10848	PPP1R13L	hg19_genes_exons
chr10	126916991	126917380	390	*	HypoDMR	chr10	126854625	127257939	403315	*	intergenic:8830	NA	NA	NA	hg19_genes_intergenic
chrX	1883579	1883968	390	*	HypoDMR	chrX	1761975	2137554	375580	*	intergenic:15563	NA	NA	NA	hg19_genes_intergenic
chr13	110521984	110522372	389	*	HypoDMR	chr13	110443915	110801309	357395	*	intergenic:10956	NA	NA	NA	hg19_genes_intergenic
chrX	136830955	136831341	387	*	HypoDMR	chrX	136775154	137696891	921738	*	intergenic:16185	NA	NA	NA	hg19_genes_intergenic
chr5	108786073	108786458	386	*	HyperDMR	chr5	108750676	109020155	269480	*	intergenic:4726	NA	NA	NA	hg19_genes_intergenic
chr20	12644433	12644816	384	*	HyperDMR	chr20	11907244	12984626	1077383	*	intergenic:14656	NA	NA	NA	hg19_genes_intergenic
chrX	71388959	71389341	383	*	HyperDMR	chrX	71381601	71396525	14925	*	intergenic:15899	NA	NA	NA	hg19_genes_intergenic
chr9	129244677	129245058	382	*	HypoDMR	chr9	129243704	129246251	2548	+	intron:290381	uc004bqh.2	89853	MVB12B	hg19_genes_introns
chr9	129244677	129245058	382	*	HypoDMR	chr9	129243704	129246251	2548	+	intron:290390	uc011lzy.2	89853	MVB12B	hg19_genes_introns
chr9	129244677	129245058	382	*	HypoDMR	chr9	129243704	129246251	2548	+	intron:290402	uc010mxd.3	89853	MVB12B	hg19_genes_introns
chrX	101802063	101802444	382	*	HypoDMR	chrX	101799893	101803892	4000	+	1to5kb:76276	uc004ejf.1	55999	NXF4	hg19_genes_1to5kb
chr3	45175159	45175539	381	*	HypoDMR	chr3	45160114	45187697	27584	-	intron:136121	uc003com.3	64866	CDCP1	hg19_genes_introns
chr3	45175159	45175539	381	*	HypoDMR	chr3	45160114	45187697	27584	-	intron:136124	uc003con.3	64866	CDCP1	hg19_genes_introns
chr5	212574	212954	381	*	HypoDMR	chr5	206074	216843	10770	-	intron:189195	uc003jam.1	133957	CCDC127	hg19_genes_introns
chr10	126234005	126234382	378	*	HyperDMR	chr10	126205841	126301832	95992	+	intron:320831	uc001lhs.2	64077	LHPP	hg19_genes_introns
chr10	126234005	126234382	378	*	HyperDMR	chr10	126186698	126301832	115135	+	intron:320836	uc001lht.2	64077	LHPP	hg19_genes_introns
chr10	126234005	126234382	378	*	HyperDMR	chr10	126177145	126301832	124688	+	intron:320839	uc009yai.2	64077	LHPP	hg19_genes_introns
chr7	77063390	77063767	378	*	HypoDMR	chr7	77050718	77161772	111055	*	intergenic:6440	NA	NA	NA	hg19_genes_intergenic
chr1	43406577	43406953	377	*	HypoDMR	chr1	43396878	43408896	12019	-	intron:42465	uc001cik.2	6513	SLC2A1	hg19_genes_introns
chr10	1505197	1505572	376	*	HyperDMR	chr10	1421356	1779244	357889	-	intron:321854	uc009xhq.3	105	ADARB2	hg19_genes_introns
chrX	10168972	10169347	376	*	HyperDMR	chrX	10166102	10174397	8296	+	intron:605353	uc004csy.4	1183	CLCN4	hg19_genes_introns
chrX	10168972	10169347	376	*	HyperDMR	chrX	10166102	10174397	8296	+	intron:605363	uc011mid.3	1183	CLCN4	hg19_genes_introns
chr5	140857734	140858107	374	*	HyperDMR	chr5	140855569	140858362	2794	+	exon:206729	uc003lku.1	5098	PCDHGC3	hg19_genes_exons
chr5	140857734	140858107	374	*	HyperDMR	chr5	140855569	140858113	2545	+	exon:206730	uc003lkv.2	5098	PCDHGC3	hg19_genes_exons
chr5	140857734	140858107	374	*	HyperDMR	chr5	140712673	140874373	161701	+	intron:185165	uc003lji.2	56114	PCDHGA1	hg19_genes_introns
chr5	140857734	140858107	374	*	HyperDMR	chr5	140720963	140874373	153411	+	intron:185168	uc003ljk.2	56113	PCDHGA2	hg19_genes_introns
chr5	140857734	140858107	374	*	HyperDMR	chr5	140726025	140874373	148349	+	intron:185171	uc003ljm.2	56112	PCDHGA3	hg19_genes_introns
chr5	140857734	140858107	374	*	HyperDMR	chr5	140732237	140874373	142137	+	intron:185174	uc003ljo.2	56104	PCDHGB1	hg19_genes_introns
chr5	140857734	140858107	374	*	HyperDMR	chr5	140737189	140874373	137185	+	intron:185177	uc003ljq.2	56111	PCDHGA4	hg19_genes_introns
chr5	140857734	140858107	374	*	HyperDMR	chr5	140742124	140874373	132250	+	intron:185180	uc003ljs.2	56103	PCDHGB2	hg19_genes_introns
chr5	140857734	140858107	374	*	HyperDMR	chr5	140746319	140874373	128055	+	intron:185183	uc003lju.2	56110	PCDHGA5	hg19_genes_introns
chr5	140857734	140858107	374	*	HyperDMR	chr5	140752377	140874373	121997	+	intron:185186	uc003ljw.2	56102	PCDHGB3	hg19_genes_introns
chr5	140857734	140858107	374	*	HyperDMR	chr5	140756075	140874373	118299	+	intron:185189	uc003ljy.2	56109	PCDHGA6	hg19_genes_introns
chr5	140857734	140858107	374	*	HyperDMR	chr5	140764891	140874373	109483	+	intron:185192	uc003lka.2	56108	PCDHGA7	hg19_genes_introns
chr5	140857734	140858107	374	*	HyperDMR	chr5	140769849	140874373	104525	+	intron:185195	uc003lkc.2	8641	PCDHGB4	hg19_genes_introns
chr5	140857734	140858107	374	*	HyperDMR	chr5	140774805	140874373	99569	+	intron:185198	uc003lkd.2	9708	PCDHGA8	hg19_genes_introns
chr5	140857734	140858107	374	*	HyperDMR	chr5	140780092	140874373	94282	+	intron:185201	uc003lkf.2	56101	PCDHGB5	hg19_genes_introns
chr5	140857734	140858107	374	*	HyperDMR	chr5	140784944	140874373	89430	+	intron:185204	uc003lkh.2	56107	PCDHGA9	hg19_genes_introns
chr5	140857734	140858107	374	*	HyperDMR	chr5	140790188	140874373	84186	+	intron:185207	uc003lkj.2	56100	PCDHGB6	hg19_genes_introns
chr5	140857734	140858107	374	*	HyperDMR	chr5	140795179	140874373	79195	+	intron:185210	uc003lkl.2	56106	PCDHGA10	hg19_genes_introns
chr5	140857734	140858107	374	*	HyperDMR	chr5	140799842	140874373	74532	+	intron:185213	uc003lkn.2	56099	PCDHGB7	hg19_genes_introns
chr5	140857734	140858107	374	*	HyperDMR	chr5	140802673	140874373	71701	+	intron:185216	uc003lkp.2	56105	PCDHGA11	hg19_genes_introns
chr5	140857734	140858107	374	*	HyperDMR	chr5	140803228	140874373	71146	+	intron:185219	uc003lkq.2	56105	PCDHGA11	hg19_genes_introns
chr5	140857734	140858107	374	*	HyperDMR	chr5	140812751	140874373	61623	+	intron:185222	uc003lkt.2	26025	PCDHGA12	hg19_genes_introns
chr5	140857734	140858107	374	*	HyperDMR	chr5	140855714	140874373	18660	+	intron:185228	uc003lkw.2	5098	PCDHGC3	hg19_genes_introns
chr3	88356868	88357241	374	*	HypoDMR	chr3	88207116	89151673	944558	*	intergenic:3120	NA	NA	NA	hg19_genes_intergenic
chr19	70876	71248	373	*	HyperDMR	chr19	70928	70966	39	-	exon:620185	uc010drk.1	375690	WASH5P	hg19_genes_exons
chr19	70876	71248	373	*	HyperDMR	chr19	66500	70927	4428	-	intron:551846	uc010drk.1	375690	WASH5P	hg19_genes_introns
chr19	70876	71248	373	*	HyperDMR	chr19	70967	71966	1000	-	promoter:68160	uc010drk.1	375690	WASH5P	hg19_genes_promoters
chr12	2031133	2031505	373	*	HypoDMR	chr12	2028871	2032870	4000	-	1to5kb:47495	uc021qsx.1	93589	CACNA2D4	hg19_genes_1to5kb
chr12	2031133	2031505	373	*	HypoDMR	chr12	2028871	2032870	4000	-	1to5kb:47499	uc009zds.2	93589	CACNA2D4	hg19_genes_1to5kb
chr12	2031133	2031505	373	*	HypoDMR	chr12	2028871	2032870	4000	-	1to5kb:47500	uc009zdt.1	93589	CACNA2D4	hg19_genes_1to5kb
chr22	49843325	49843696	372	*	HyperDMR	chr22	49834862	50051052	216191	-	intron:603810	uc003biq.3	NA	NA	hg19_genes_introns
chr16	857965	858336	372	*	HypoDMR	chr16	857647	863295	5649	+	intron:464453	uc010uut.2	388199	PRR25	hg19_genes_introns
chr9	47049824	47050192	369	*	HyperDMR	chr9	46833320	47297430	464111	*	intergenic:7741	NA	NA	NA	hg19_genes_intergenic
chr13	78979249	78979616	368	*	HypoDMR	chr13	78848473	79152611	304139	+	intron:408921	uc001vks.3	100874222	OBI1-AS1	hg19_genes_introns
chr13	78979249	78979616	368	*	HypoDMR	chr13	78848473	79179435	330963	+	intron:408929	uc001vku.1	100874222	OBI1-AS1	hg19_genes_introns
chr11	2159972	2160338	367	*	HyperDMR	chr11	2156758	2160757	4000	+	1to5kb:41007	uc001lvk.2	51214	IGF2-AS	hg19_genes_1to5kb
chr11	2159972	2160338	367	*	HyperDMR	chr11	2156758	2160757	4000	+	1to5kb:41008	uc001lvl.2	51214	IGF2-AS	hg19_genes_1to5kb
chr11	2159972	2160338	367	*	HyperDMR	chr11	2156758	2160757	4000	+	1to5kb:41009	uc010qxi.2	51214	IGF2-AS	hg19_genes_1to5kb
chr11	2159972	2160338	367	*	HyperDMR	chr11	2159519	2163518	4000	-	1to5kb:43322	uc009yde.3	723961	INS-IGF2	hg19_genes_1to5kb
chr11	2159972	2160338	367	*	HyperDMR	chr11	2156440	2160439	4000	-	1to5kb:43328	uc021qcc.1	619552	MIR483	hg19_genes_1to5kb
chr11	2159972	2160338	367	*	HyperDMR	chr11	2159503	2163502	4000	-	1to5kb:43329	uc001lvj.1	3481	IGF2	hg19_genes_1to5kb
chr11	2159972	2160338	367	*	HyperDMR	chr11	2159459	2160204	746	-	5UTR:60297	uc001lvg.3	3481	IGF2	hg19_genes_5UTRs
chr11	2159972	2160338	367	*	HyperDMR	chr11	2159459	2160204	746	-	exon:398791	uc001lvg.3	3481	IGF2	hg19_genes_exons
chr11	2159972	2160338	367	*	HyperDMR	chr11	2156760	2161364	4605	-	intron:355457	uc009ydf.3	3481	IGF2	hg19_genes_introns
chr11	2159972	2160338	367	*	HyperDMR	chr11	2156760	2162086	5327	-	intron:355461	uc021qcb.1	3481	IGF2	hg19_genes_introns
chr11	2159972	2160338	367	*	HyperDMR	chr11	2156760	2168795	12036	-	intron:355464	uc001lvh.3	3481	IGF2	hg19_genes_introns
chr11	2159972	2160338	367	*	HyperDMR	chr11	2156760	2168795	12036	-	intron:355468	uc001lvi.3	723961	INS-IGF2	hg19_genes_introns
chr11	2159972	2160338	367	*	HyperDMR	chr11	2160205	2161204	1000	-	promoter:43323	uc001lvg.3	3481	IGF2	hg19_genes_promoters
chr5	180531767	180532133	367	*	HypoDMR	chr5	180530326	180534325	4000	-	1to5kb:23616	uc021yjs.1	NA	NA	hg19_genes_1to5kb
chr7	148095140	148095504	365	*	HypoDMR	chr7	148080981	148106482	25502	+	intron:246414	uc003weu.2	26047	CNTNAP2	hg19_genes_introns
chr7	148095140	148095504	365	*	HypoDMR	chr7	148080981	148106482	25502	+	intron:246417	uc003wev.2	26047	CNTNAP2	hg19_genes_introns
chrX	153030639	153031002	364	*	HypoDMR	chrX	153030926	153030990	65	+	5UTR:105759	uc011mzb.2	5365	PLXNB3	hg19_genes_5UTRs
chrX	153030639	153031002	364	*	HypoDMR	chrX	153030926	153031035	110	+	5UTR:105761	uc011mzc.2	5365	PLXNB3	hg19_genes_5UTRs
chrX	153030639	153031002	364	*	HypoDMR	chrX	153030926	153030990	65	+	5UTR:105764	uc004fii.2	5365	PLXNB3	hg19_genes_5UTRs
chrX	153030639	153031002	364	*	HypoDMR	chrX	153030926	153031035	110	+	5UTR:105766	uc010nuk.2	5365	PLXNB3	hg19_genes_5UTRs
chrX	153030639	153031002	364	*	HypoDMR	chrX	153030926	153030990	65	+	5UTR:105769	uc011mzd.2	5365	PLXNB3	hg19_genes_5UTRs
chrX	153030639	153031002	364	*	HypoDMR	chrX	153030926	153031035	110	+	exon:691695	uc011mzb.2	5365	PLXNB3	hg19_genes_exons
chrX	153030639	153031002	364	*	HypoDMR	chrX	153030926	153031035	110	+	exon:691703	uc011mzc.2	5365	PLXNB3	hg19_genes_exons
chrX	153030639	153031002	364	*	HypoDMR	chrX	153030926	153031035	110	+	exon:691720	uc004fii.2	5365	PLXNB3	hg19_genes_exons
chrX	153030639	153031002	364	*	HypoDMR	chrX	153030926	153031035	110	+	exon:691756	uc010nuk.2	5365	PLXNB3	hg19_genes_exons
chrX	153030639	153031002	364	*	HypoDMR	chrX	153030926	153031035	110	+	exon:691793	uc011mzd.2	5365	PLXNB3	hg19_genes_exons
chrX	153030639	153031002	364	*	HypoDMR	chrX	153029760	153030925	1166	+	intron:614694	uc011mzb.2	5365	PLXNB3	hg19_genes_introns
chrX	153030639	153031002	364	*	HypoDMR	chrX	153029760	153030925	1166	+	intron:614701	uc011mzc.2	5365	PLXNB3	hg19_genes_introns
chrX	153030639	153031002	364	*	HypoDMR	chrX	153029760	153030925	1166	+	intron:614717	uc004fii.2	5365	PLXNB3	hg19_genes_introns
chrX	153030639	153031002	364	*	HypoDMR	chrX	153029760	153030925	1166	+	intron:614752	uc010nuk.2	5365	PLXNB3	hg19_genes_introns
chrX	153030639	153031002	364	*	HypoDMR	chrX	153029760	153030925	1166	+	intron:614788	uc011mzd.2	5365	PLXNB3	hg19_genes_introns
chr19	29217838	29218200	363	*	HypoDMR	chr19	29217245	29218486	1242	-	intron:559231	uc002nsa.2	NA	NA	hg19_genes_introns
chr6	152806951	152807313	363	*	HypoDMR	chr6	152805385	152809384	4000	-	1to5kb:27679	uc003qox.1	23345	SYNE1	hg19_genes_1to5kb
chr6	152806951	152807313	363	*	HypoDMR	chr6	152806108	152809530	3423	-	intron:230488	uc003qot.4	23345	SYNE1	hg19_genes_introns
chr6	152806951	152807313	363	*	HypoDMR	chr6	152806108	152809530	3423	-	intron:230633	uc003qou.4	23345	SYNE1	hg19_genes_introns
chr6	152806951	152807313	363	*	HypoDMR	chr6	152806108	152809530	3423	-	intron:230750	uc010kjb.1	23345	SYNE1	hg19_genes_introns
chr6	152806951	152807313	363	*	HypoDMR	chr6	152806108	152809530	3423	-	intron:230826	uc003qpa.1	23345	SYNE1	hg19_genes_introns
chr6	152806951	152807313	363	*	HypoDMR	chr6	152806108	152809530	3423	-	intron:230838	uc031sql.1	23345	SYNE1	hg19_genes_introns
chr8	23101181	23101542	362	*	HyperDMR	chr8	23098769	23102768	4000	+	1to5kb:32035	uc011kzs.1	91782	CHMP7	hg19_genes_1to5kb
chr8	23101181	23101542	362	*	HyperDMR	chr8	23099155	23103154	4000	+	1to5kb:32036	uc003xdd.2	91782	CHMP7	hg19_genes_1to5kb
chr8	23101181	23101542	362	*	HyperDMR	chr8	23101150	23101357	208	+	5UTR:44777	uc003xdc.2	91782	CHMP7	hg19_genes_5UTRs
chr8	23101181	23101542	362	*	HyperDMR	chr8	23101150	23101357	208	+	exon:295884	uc003xdc.2	91782	CHMP7	hg19_genes_exons
chr8	23101181	23101542	362	*	HyperDMR	chr8	23101358	23103768	2411	+	intron:263837	uc003xdc.2	91782	CHMP7	hg19_genes_introns
chrX	11434640	11435000	361	*	HyperDMR	chrX	11272828	11445667	172840	-	intron:615884	uc004cun.1	395	ARHGAP6	hg19_genes_introns
chrX	11434640	11435000	361	*	HyperDMR	chrX	11308599	11682360	373762	-	intron:615898	uc004cuo.1	395	ARHGAP6	hg19_genes_introns
chrX	11434640	11435000	361	*	HyperDMR	chrX	11272828	11682360	409533	-	intron:615910	uc004cup.1	395	ARHGAP6	hg19_genes_introns
chrX	11434640	11435000	361	*	HyperDMR	chrX	11272828	11682360	409533	-	intron:615930	uc004cur.1	395	ARHGAP6	hg19_genes_introns
chr1	203276164	203276522	359	*	HyperDMR	chr1	203275454	203279453	4000	-	1to5kb:7442	uc001gzp.2	730227	BTG2-DT	hg19_genes_1to5kb
chr1	203276164	203276522	359	*	HyperDMR	chr1	203275454	203279453	4000	-	1to5kb:7443	uc009xao.2	730227	BTG2-DT	hg19_genes_1to5kb
chr1	203276164	203276522	359	*	HyperDMR	chr1	203276232	203278729	2498	+	exon:31665	uc001gzq.3	7832	BTG2	hg19_genes_exons
chr1	203276164	203276522	359	*	HyperDMR	chr1	203274877	203276231	1355	+	intron:28245	uc001gzq.3	7832	BTG2	hg19_genes_introns
chr10	60273981	60274338	358	*	HyperDMR	chr10	60273094	60380614	107521	+	intron:312444	uc001jki.1	80114	BICC1	hg19_genes_introns
chr10	89338651	89339007	357	*	HypoDMR	chr10	89313219	89414475	101257	*	intergenic:8605	NA	NA	NA	hg19_genes_intergenic
chr5	172438553	172438909	357	*	HypoDMR	chr5	172421826	172447240	25415	+	intron:187988	uc003mcd.1	8992	ATP6V0E1	hg19_genes_introns
chr5	54048801	54049156	356	*	HyperDMR	chr5	53842417	54273694	431278	*	intergenic:4544	NA	NA	NA	hg19_genes_intergenic
chr4	6763424	6763777	354	*	HypoDMR	chr4	6719388	6779458	60071	*	intergenic:3711	NA	NA	NA	hg19_genes_intergenic
chr3	197826161	197826512	352	*	HyperDMR	chr3	197812543	197874236	61694	*	intergenic:3646	NA	NA	NA	hg19_genes_intergenic
chr8	143781529	143781880	352	*	HypoDMR	chr8	143781529	143781945	417	+	5UTR:45883	uc011ljv.2	54742	LY6K	hg19_genes_5UTRs
chr8	143781529	143781880	352	*	HypoDMR	chr8	143781529	143781945	417	+	5UTR:45884	uc011ljw.2	54742	LY6K	hg19_genes_5UTRs
chr8	143781529	143781880	352	*	HypoDMR	chr8	143781529	143781945	417	+	5UTR:45885	uc011ljx.2	54742	LY6K	hg19_genes_5UTRs
chr8	143781529	143781880	352	*	HypoDMR	chr8	143781529	143782048	520	+	exon:303724	uc011ljv.2	54742	LY6K	hg19_genes_exons
chr8	143781529	143781880	352	*	HypoDMR	chr8	143781529	143782048	520	+	exon:303727	uc011ljw.2	54742	LY6K	hg19_genes_exons
chr8	143781529	143781880	352	*	HypoDMR	chr8	143781529	143782048	520	+	exon:303730	uc011ljx.2	54742	LY6K	hg19_genes_exons
chrX	152736252	152736602	351	*	HyperDMR	chrX	152736046	152736603	558	-	5UTR:107947	uc004fho.2	55559	HAUS7	hg19_genes_5UTRs
chrX	152736252	152736602	351	*	HyperDMR	chrX	152736046	152736603	558	-	5UTR:107948	uc004fhn.2	55559	HAUS7	hg19_genes_5UTRs
chrX	152736252	152736602	351	*	HyperDMR	chrX	152735908	152736603	696	-	exon:703939	uc004fhl.3	55559	HAUS7	hg19_genes_exons
chrX	152736252	152736602	351	*	HyperDMR	chrX	152735908	152736603	696	-	exon:703950	uc004fhm.3	55559	HAUS7	hg19_genes_exons
chrX	152736252	152736602	351	*	HyperDMR	chrX	152735908	152736603	696	-	exon:703961	uc004fho.2	55559	HAUS7	hg19_genes_exons
chrX	152736252	152736602	351	*	HyperDMR	chrX	152735908	152736603	696	-	exon:703972	uc004fhp.3	55559	HAUS7	hg19_genes_exons
chrX	152736252	152736602	351	*	HyperDMR	chrX	152735908	152736603	696	-	exon:703984	uc004fhn.2	55559	HAUS7	hg19_genes_exons
chrX	152736252	152736602	351	*	HyperDMR	chrX	152735908	152736603	696	-	exon:703995	uc011myq.1	55559	HAUS7	hg19_genes_exons
chr1	44768144	44768494	351	*	HypoDMR	chr1	44750580	44773981	23402	-	intron:42703	uc010okv.2	79033	ERI3	hg19_genes_introns
chr1	44768144	44768494	351	*	HypoDMR	chr1	44750580	44773981	23402	-	intron:42709	uc001clt.3	79033	ERI3	hg19_genes_introns
chr1	44768144	44768494	351	*	HypoDMR	chr1	44750580	44773981	23402	-	intron:42717	uc010okw.2	79033	ERI3	hg19_genes_introns
chr4	172968261	172968611	351	*	HypoDMR	chr4	172735870	173150806	414937	+	intron:162328	uc003isv.3	442117	GALNTL6	hg19_genes_introns
chr12	34516099	34516448	350	*	HypoDMR	chr12	34181237	38705556	4524320	*	intergenic:10042	NA	NA	NA	hg19_genes_intergenic
chr9	4081320	4081669	350	*	HypoDMR	chr9	3937190	4117767	180578	-	intron:295063	uc003zhw.1	169792	GLIS3	hg19_genes_introns
chr9	4081320	4081669	350	*	HypoDMR	chr9	3937190	4117767	180578	-	intron:295072	uc003zhx.1	169792	GLIS3	hg19_genes_introns
chr9	4081320	4081669	350	*	HypoDMR	chr9	3937190	4117767	180578	-	intron:295080	uc003zhy.1	169792	GLIS3	hg19_genes_introns
chr9	4081320	4081669	350	*	HypoDMR	chr9	3937190	4117767	180578	-	intron:295083	uc003zhz.1	169792	GLIS3	hg19_genes_introns
chr17	2797933	2798281	349	*	HypoDMR	chr17	2703845	2808577	104733	+	intron:489845	uc010ckd.3	23108	RAP1GAP2	hg19_genes_introns
chr17	2797933	2798281	349	*	HypoDMR	chr17	2703845	2808577	104733	+	intron:489869	uc010cke.3	23108	RAP1GAP2	hg19_genes_introns
chr9	130590534	130590881	348	*	HypoDMR	chr9	130588952	130591965	3014	-	intron:304917	uc011mam.3	2022	ENG	hg19_genes_introns
chr9	130590534	130590881	348	*	HypoDMR	chr9	130588952	130591965	3014	-	intron:304931	uc004bsj.5	2022	ENG	hg19_genes_introns
chr9	130590534	130590881	348	*	HypoDMR	chr9	130588952	130591965	3014	-	intron:304944	uc004bsk.5	2022	ENG	hg19_genes_introns
chr17	36412953	36413299	347	*	HyperDMR	chr17	36412905	36413070	166	-	exon:578907	uc002hpx.2	440434	NPEPPSP1	hg19_genes_exons
chr17	36412953	36413299	347	*	HyperDMR	chr17	36413071	36421734	8664	-	intron:515439	uc002hpx.2	440434	NPEPPSP1	hg19_genes_introns
chr12	22830566	22830912	347	*	HypoDMR	chr12	22826595	22837416	10822	+	intron:374690	uc001rft.3	55500	ETNK1	hg19_genes_introns
chr12	22830566	22830912	347	*	HypoDMR	chr12	22826595	22835214	8620	+	intron:374697	uc009ziz.3	55500	ETNK1	hg19_genes_introns
chr4	81117538	81117883	346	*	HypoDMR	chr4	81113657	81117656	4000	+	1to5kb:18151	uc003hmc.4	56978	PRDM8	hg19_genes_1to5kb
chr4	81117538	81117883	346	*	HypoDMR	chr4	81117506	81117755	250	+	5UTR:26539	uc010ijo.3	56978	PRDM8	hg19_genes_5UTRs
chr4	81117538	81117883	346	*	HypoDMR	chr4	81117506	81117755	250	+	5UTR:26547	uc003hmb.4	56978	PRDM8	hg19_genes_5UTRs
chr4	81117538	81117883	346	*	HypoDMR	chr4	81117506	81117755	250	+	exon:175520	uc010ijo.3	56978	PRDM8	hg19_genes_exons
chr4	81117538	81117883	346	*	HypoDMR	chr4	81117506	81117755	250	+	exon:175530	uc003hmb.4	56978	PRDM8	hg19_genes_exons
chr4	81117538	81117883	346	*	HypoDMR	chr4	81117756	81118116	361	+	intron:157358	uc010ijo.3	56978	PRDM8	hg19_genes_introns
chr4	81117538	81117883	346	*	HypoDMR	chr4	81117756	81118116	361	+	intron:157367	uc003hmb.4	56978	PRDM8	hg19_genes_introns
chr4	81117538	81117883	346	*	HypoDMR	chr4	81117657	81118656	1000	+	promoter:18151	uc003hmc.4	56978	PRDM8	hg19_genes_promoters
chr1	28736571	28736915	345	*	HyperDMR	chr1	28733975	28785595	51621	+	intron:6195	uc001bpu.3	65979	PHACTR4	hg19_genes_introns
chr1	28736571	28736915	345	*	HyperDMR	chr1	28733975	28784342	50368	+	intron:6200	uc001bpv.1	65979	PHACTR4	hg19_genes_introns
chr1	28736571	28736915	345	*	HyperDMR	chr1	28733975	28785595	51621	+	intron:6216	uc001bpw.3	65979	PHACTR4	hg19_genes_introns
chr1	28736571	28736915	345	*	HyperDMR	chr1	28733975	28759441	25467	+	intron:6229	uc001bpx.3	65979	PHACTR4	hg19_genes_introns
chr1	153590021	153590365	345	*	HyperDMR	chr1	153586515	153590514	4000	-	1to5kb:6450	uc001fcd.1	140576	S100A16	hg19_genes_1to5kb
chr1	153590021	153590365	345	*	HyperDMR	chr1	153589809	153593808	4000	-	1to5kb:6451	uc001fce.3	57402	S100A14	hg19_genes_1to5kb
chr17	16373450	16373794	345	*	HypoDMR	chr17	16373616	16373962	347	+	exon:553644	uc010cpe.2	125144	SNHG29	hg19_genes_exons
chr17	16373450	16373794	345	*	HypoDMR	chr17	16373616	16373962	347	+	exon:553651	uc010vwl.1	125144	SNHG29	hg19_genes_exons
chr17	16373450	16373794	345	*	HypoDMR	chr17	16373616	16373962	347	+	exon:553658	uc010vwm.1	125144	SNHG29	hg19_genes_exons
chr17	16373450	16373794	345	*	HypoDMR	chr17	16373616	16373962	347	+	exon:553663	uc010vwn.1	125144	SNHG29	hg19_genes_exons
chr17	16373450	16373794	345	*	HypoDMR	chr17	16373616	16373962	347	+	exon:553670	uc010vwo.1	125144	SNHG29	hg19_genes_exons
chr17	16373450	16373794	345	*	HypoDMR	chr17	16373616	16373962	347	+	exon:553677	uc010vwp.1	125144	SNHG29	hg19_genes_exons
chr17	16373450	16373794	345	*	HypoDMR	chr17	16373616	16373962	347	+	exon:553682	uc021tra.1	125144	SNHG29	hg19_genes_exons
chr17	16373450	16373794	345	*	HypoDMR	chr17	16373616	16373962	347	+	exon:553686	uc021trb.1	125144	SNHG29	hg19_genes_exons
chr17	16373450	16373794	345	*	HypoDMR	chr17	16373616	16373962	347	+	exon:553690	uc021trc.1	125144	SNHG29	hg19_genes_exons
chr17	16373450	16373794	345	*	HypoDMR	chr17	16366632	16373615	6984	+	intron:492921	uc010cpe.2	125144	SNHG29	hg19_genes_introns
chr17	16373450	16373794	345	*	HypoDMR	chr17	16366562	16373615	7054	+	intron:492927	uc010vwl.1	125144	SNHG29	hg19_genes_introns
chr17	16373450	16373794	345	*	HypoDMR	chr17	16366562	16373615	7054	+	intron:492933	uc010vwm.1	125144	SNHG29	hg19_genes_introns
chr17	16373450	16373794	345	*	HypoDMR	chr17	16344445	16373615	29171	+	intron:492937	uc010vwn.1	125144	SNHG29	hg19_genes_introns
chr17	16373450	16373794	345	*	HypoDMR	chr17	16366632	16373615	6984	+	intron:492943	uc010vwo.1	125144	SNHG29	hg19_genes_introns
chr17	16373450	16373794	345	*	HypoDMR	chr17	16366632	16373615	6984	+	intron:492949	uc010vwp.1	125144	SNHG29	hg19_genes_introns
chr17	16373450	16373794	345	*	HypoDMR	chr17	16344445	16373615	29171	+	intron:492953	uc021tra.1	125144	SNHG29	hg19_genes_introns
chr17	16373450	16373794	345	*	HypoDMR	chr17	16344445	16373615	29171	+	intron:492956	uc021trb.1	125144	SNHG29	hg19_genes_introns
chr17	16373450	16373794	345	*	HypoDMR	chr17	16343568	16373615	30048	+	intron:492959	uc021trc.1	125144	SNHG29	hg19_genes_introns
chr17	16373450	16373794	345	*	HypoDMR	chr17	16365701	16395058	29358	-	intron:511720	uc002gqh.3	388341	LRRC75A	hg19_genes_introns
chr17	16373450	16373794	345	*	HypoDMR	chr17	16365701	16395058	29358	-	intron:511723	uc010cph.2	388341	LRRC75A	hg19_genes_introns
chr6	152130059	152130402	344	*	HypoDMR	chr6	152129500	152163731	34232	+	intron:214427	uc031sqa.1	2099	ESR1	hg19_genes_introns
chr6	152130059	152130402	344	*	HypoDMR	chr6	152129500	152163731	34232	+	intron:214430	uc031sqb.1	2099	ESR1	hg19_genes_introns
chr6	152130059	152130402	344	*	HypoDMR	chr6	152129500	152163731	34232	+	intron:214432	uc031sqc.1	2099	ESR1	hg19_genes_introns
chr6	152130059	152130402	344	*	HypoDMR	chr6	152023141	152163731	140591	+	intron:214435	uc031sqd.1	2099	ESR1	hg19_genes_introns
chr6	152130059	152130402	344	*	HypoDMR	chr6	152023141	152163731	140591	+	intron:214437	uc031sqe.1	2099	ESR1	hg19_genes_introns
chr6	152130059	152130402	344	*	HypoDMR	chr6	151977899	152163731	185833	+	intron:214438	uc031sqf.1	2099	ESR1	hg19_genes_introns
chr6	152130059	152130402	344	*	HypoDMR	chr6	152129500	152163731	34232	+	intron:214442	uc021zgx.1	2099	ESR1	hg19_genes_introns
chr6	152130059	152130402	344	*	HypoDMR	chr6	152078729	152163731	85003	+	intron:214445	uc021zgy.1	2099	ESR1	hg19_genes_introns
chr6	152130059	152130402	344	*	HypoDMR	chr6	152129500	152163731	34232	+	intron:214448	uc003qom.4	2099	ESR1	hg19_genes_introns
chr6	152130059	152130402	344	*	HypoDMR	chr6	152129500	152163731	34232	+	intron:214456	uc010kin.3	2099	ESR1	hg19_genes_introns
chr6	152130059	152130402	344	*	HypoDMR	chr6	152129500	152163731	34232	+	intron:214464	uc010kio.3	2099	ESR1	hg19_genes_introns
chr6	152130059	152130402	344	*	HypoDMR	chr6	152129500	152163731	34232	+	intron:214472	uc010kip.3	2099	ESR1	hg19_genes_introns
chr6	152130059	152130402	344	*	HypoDMR	chr6	152129500	152163731	34232	+	intron:214480	uc003qon.4	2099	ESR1	hg19_genes_introns
chr6	152130059	152130402	344	*	HypoDMR	chr6	152129500	152163731	34232	+	intron:214487	uc003qoo.4	2099	ESR1	hg19_genes_introns
chr6	152130059	152130402	344	*	HypoDMR	chr6	152129500	152201789	72290	+	intron:214494	uc010kiq.3	2099	ESR1	hg19_genes_introns
chr6	152130059	152130402	344	*	HypoDMR	chr6	152129500	152382125	252626	+	intron:214498	uc010kir.3	2099	ESR1	hg19_genes_introns
chrX	47127211	47127553	343	*	HypoDMR	chrX	47107728	47224998	117271	*	intergenic:15751	NA	NA	NA	hg19_genes_intergenic
chr11	111608468	111608809	342	*	HypoDMR	chr11	111607050	111611049	4000	-	1to5kb:45061	uc009yye.1	5519	PPP2R1B	hg19_genes_1to5kb
chr11	111608468	111608809	342	*	HypoDMR	chr11	111608605	111612319	3715	-	3UTR:35091	uc001plx.1	5519	PPP2R1B	hg19_genes_3UTRs
chr11	111608468	111608809	342	*	HypoDMR	chr11	111608605	111612319	3715	-	3UTR:35092	uc010rwj.1	5519	PPP2R1B	hg19_genes_3UTRs
chr11	111608468	111608809	342	*	HypoDMR	chr11	111608605	111612319	3715	-	3UTR:35093	uc010rwk.1	5519	PPP2R1B	hg19_genes_3UTRs
chr11	111608468	111608809	342	*	HypoDMR	chr11	111608605	111612319	3715	-	3UTR:35094	uc010rwl.1	5519	PPP2R1B	hg19_genes_3UTRs
chr11	111608468	111608809	342	*	HypoDMR	chr11	111608605	111612336	3732	-	exon:412682	uc001plx.1	5519	PPP2R1B	hg19_genes_exons
chr11	111608468	111608809	342	*	HypoDMR	chr11	111608605	111612336	3732	-	exon:412697	uc010rwj.1	5519	PPP2R1B	hg19_genes_exons
chr11	111608468	111608809	342	*	HypoDMR	chr11	111608605	111612336	3732	-	exon:412711	uc010rwk.1	5519	PPP2R1B	hg19_genes_exons
chr11	111608468	111608809	342	*	HypoDMR	chr11	111608605	111612336	3732	-	exon:412724	uc010rwl.1	5519	PPP2R1B	hg19_genes_exons
chr11	111608468	111608809	342	*	HypoDMR	chr11	111608294	111612776	4483	-	intron:367556	uc001plw.1	5519	PPP2R1B	hg19_genes_introns
chr11	111608468	111608809	342	*	HypoDMR	chr11	111608294	111612776	4483	-	intron:367571	uc010rwi.1	5519	PPP2R1B	hg19_genes_introns
chr11	111608468	111608809	342	*	HypoDMR	chr11	111608294	111609293	1000	-	promoter:45064	uc009yyf.1	5519	PPP2R1B	hg19_genes_promoters
chr19	38539392	38539732	341	*	HyperDMR	chr19	38519797	38571895	52099	+	intron:544372	uc002ohk.3	23094	SIPA1L3	hg19_genes_introns
chr14	106478041	106478380	340	*	HyperDMR	chr14	106478095	106478414	320	-	exon:492599	uc031qqx.1	NA	NA	hg19_genes_exons
chr14	106478041	106478380	340	*	HyperDMR	chr14	106478045	106478055	11	-	exon:492600	uc031qqx.1	NA	NA	hg19_genes_exons
chr14	106478041	106478380	340	*	HyperDMR	chr14	106478031	106478044	14	-	intron:438358	uc031qqx.1	NA	NA	hg19_genes_introns
chr14	106478041	106478380	340	*	HyperDMR	chr14	106478056	106478094	39	-	intron:438359	uc031qqx.1	NA	NA	hg19_genes_introns
chrX	120499629	120499968	340	*	HypoDMR	chrX	120466490	121969278	1502789	*	intergenic:16104	NA	NA	NA	hg19_genes_intergenic
chr16	30235910	30236246	337	*	HyperDMR	chr16	30236032	30237016	985	+	exon:528525	uc021tgh.1	NA	NA	hg19_genes_exons
chr16	30235910	30236246	337	*	HyperDMR	chr16	30234350	30237124	2775	-	exon:543508	uc010vel.2	613037	NPIPB13	hg19_genes_exons
chr16	30235910	30236246	337	*	HyperDMR	chr16	30234350	30237124	2775	-	exon:543516	uc010vem.2	613037	NPIPB13	hg19_genes_exons
chr16	30235910	30236246	337	*	HyperDMR	chr16	30235799	30236031	233	+	intron:470609	uc021tgh.1	NA	NA	hg19_genes_introns
chr19	675673	676009	337	*	HypoDMR	chr19	675715	679714	4000	+	1to5kb:65785	uc010drt.1	10272	FSTL3	hg19_genes_1to5kb
chr19	675673	676009	337	*	HypoDMR	chr19	675389	676388	1000	+	promoter:65784	uc002lpk.1	10272	FSTL3	hg19_genes_promoters
chr10	60352562	60352896	335	*	HyperDMR	chr10	60273094	60380614	107521	+	intron:312444	uc001jki.1	80114	BICC1	hg19_genes_introns
chr14	106495738	106496072	335	*	HypoDMR	chr14	106495940	106495949	10	-	exon:492452	uc031qqx.1	NA	NA	hg19_genes_exons
chr14	106495738	106496072	335	*	HypoDMR	chr14	106495879	106495889	11	-	exon:492453	uc031qqx.1	NA	NA	hg19_genes_exons
chr14	106495738	106496072	335	*	HypoDMR	chr14	106495613	106495878	266	-	intron:438503	uc031qqx.1	NA	NA	hg19_genes_introns
chr14	106495738	106496072	335	*	HypoDMR	chr14	106495890	106495939	50	-	intron:438504	uc031qqx.1	NA	NA	hg19_genes_introns
chr14	106495738	106496072	335	*	HypoDMR	chr14	106495950	106496315	366	-	intron:438505	uc031qqx.1	NA	NA	hg19_genes_introns
chr20	43312317	43312651	335	*	HypoDMR	chr20	43297318	43324031	26714	-	intron:579908	uc002xml.1	79015	LINC01260	hg19_genes_introns
chr4	2062488	2062822	335	*	HypoDMR	chr4	2062725	2062889	165	+	exon:169798	uc003geq.2	339983	NAT8L	hg19_genes_exons
chr4	2062488	2062822	335	*	HypoDMR	chr4	2061615	2062724	1110	+	intron:152301	uc003geq.2	339983	NAT8L	hg19_genes_introns
chr10	112526499	112526832	334	*	HyperDMR	chr10	112404404	112540558	136155	+	intron:318652	uc001kzf.2	282996	RBM20	hg19_genes_introns
chr20	52680913	52681244	332	*	HyperDMR	chr20	52675263	52686971	11709	-	intron:581634	uc002xws.2	8537	BCAS1	hg19_genes_introns
chr20	52680913	52681244	332	*	HyperDMR	chr20	52675263	52686971	11709	-	intron:581644	uc002xwt.2	8537	BCAS1	hg19_genes_introns
chr20	52680913	52681244	332	*	HyperDMR	chr20	52675263	52686971	11709	-	intron:581653	uc010gil.1	8537	BCAS1	hg19_genes_introns
chr20	52680913	52681244	332	*	HyperDMR	chr20	52645512	52686971	41460	-	intron:581654	uc010zzc.2	8537	BCAS1	hg19_genes_introns
chr8	29950454	29950784	331	*	HyperDMR	chr8	29947922	29951921	4000	+	1to5kb:32131	uc003xhw.4	23484	LEPROTL1	hg19_genes_1to5kb
chr8	29950454	29950784	331	*	HyperDMR	chr8	29947922	29951921	4000	+	1to5kb:32132	uc003xhx.2	23484	LEPROTL1	hg19_genes_1to5kb
chr8	29950454	29950784	331	*	HyperDMR	chr8	29920280	30108172	187893	-	intron:273358	uc022atm.1	100616190	MIR548O2	hg19_genes_introns
chr16	46517004	46517334	331	*	HypoDMR	chr16	46513332	46521909	8578	-	intron:484280	uc010cbd.2	124149	ANKRD26P1	hg19_genes_introns
chr16	46517004	46517334	331	*	HypoDMR	chr16	46513332	46532016	18685	-	intron:484289	uc002eeb.3	124149	ANKRD26P1	hg19_genes_introns
chr19	9902843	9903172	330	*	HyperDMR	chr19	9884411	9920942	36532	*	intergenic:13843	NA	NA	NA	hg19_genes_intergenic
chr19	55668233	55668562	330	*	HyperDMR	chr19	55665307	55669306	4000	+	1to5kb:67945	uc031rna.1	NA	NA	hg19_genes_1to5kb
chr19	55668233	55668562	330	*	HyperDMR	chr19	55668418	55668501	84	-	exon:637268	uc002qjg.4	7137	TNNI3	hg19_genes_exons
chr19	55668233	55668562	330	*	HyperDMR	chr19	55668418	55668501	84	-	exon:637275	uc010yft.2	7137	TNNI3	hg19_genes_exons
chr19	55668233	55668562	330	*	HyperDMR	chr19	55668013	55668417	405	-	intron:566770	uc002qjg.4	7137	TNNI3	hg19_genes_introns
chr19	55668233	55668562	330	*	HyperDMR	chr19	55668502	55668663	162	-	intron:566771	uc002qjg.4	7137	TNNI3	hg19_genes_introns
chr19	55668233	55668562	330	*	HyperDMR	chr19	55668013	55668417	405	-	intron:566777	uc010yft.2	7137	TNNI3	hg19_genes_introns
chr19	55668233	55668562	330	*	HyperDMR	chr19	55668502	55668935	434	-	intron:566778	uc010yft.2	7137	TNNI3	hg19_genes_introns
chr16	89149997	89150324	328	*	HypoDMR	chr16	89124374	89155216	30843	*	intergenic:12562	NA	NA	NA	hg19_genes_intergenic
chr5	33439741	33440067	327	*	HypoDMR	chr5	33435802	33439801	4000	+	1to5kb:20426	uc031sja.1	6897	TARS1	hg19_genes_1to5kb
chr5	33439741	33440067	327	*	HypoDMR	chr5	33435882	33439881	4000	+	1to5kb:20427	uc003jhy.4	6897	TARS1	hg19_genes_1to5kb
chr5	33439741	33440067	327	*	HypoDMR	chr5	33435882	33439881	4000	+	1to5kb:20428	uc003jhz.4	6897	TARS1	hg19_genes_1to5kb
chr5	33439741	33440067	327	*	HypoDMR	chr5	33435882	33439881	4000	+	1to5kb:20429	uc010iup.2	6897	TARS1	hg19_genes_1to5kb
chr5	33439741	33440067	327	*	HypoDMR	chr5	33435882	33439881	4000	+	1to5kb:20430	uc011coc.3	6897	TARS1	hg19_genes_1to5kb
chr5	33439741	33440067	327	*	HypoDMR	chr5	33435882	33439881	4000	+	1to5kb:20431	uc011cod.3	6897	TARS1	hg19_genes_1to5kb
chr5	33439741	33440067	327	*	HypoDMR	chr5	33439802	33440801	1000	+	promoter:20426	uc031sja.1	6897	TARS1	hg19_genes_promoters
chr5	33439741	33440067	327	*	HypoDMR	chr5	33439882	33440881	1000	+	promoter:20427	uc003jhy.4	6897	TARS1	hg19_genes_promoters
chr5	33439741	33440067	327	*	HypoDMR	chr5	33439882	33440881	1000	+	promoter:20428	uc003jhz.4	6897	TARS1	hg19_genes_promoters
chr5	33439741	33440067	327	*	HypoDMR	chr5	33439882	33440881	1000	+	promoter:20429	uc010iup.2	6897	TARS1	hg19_genes_promoters
chr5	33439741	33440067	327	*	HypoDMR	chr5	33439882	33440881	1000	+	promoter:20430	uc011coc.3	6897	TARS1	hg19_genes_promoters
chr5	33439741	33440067	327	*	HypoDMR	chr5	33439882	33440881	1000	+	promoter:20431	uc011cod.3	6897	TARS1	hg19_genes_promoters
chr9	45906770	45907095	326	*	HyperDMR	chr9	45728284	46141563	413280	*	intergenic:7737	NA	NA	NA	hg19_genes_intergenic
chr12	57532721	57533046	326	*	HypoDMR	chr12	57532365	57535156	2792	+	intron:379677	uc001snb.3	4035	LRP1	hg19_genes_introns
chr12	57532721	57533046	326	*	HypoDMR	chr12	57532365	57535156	2792	+	intron:379683	uc010sre.2	4035	LRP1	hg19_genes_introns
chr12	57532721	57533046	326	*	HypoDMR	chr12	57532365	57535156	2792	+	intron:379689	uc001snc.1	4035	LRP1	hg19_genes_introns
chr12	57532721	57533046	326	*	HypoDMR	chr12	57532365	57535156	2792	+	intron:379696	uc001snd.3	4035	LRP1	hg19_genes_introns
chr17	17603532	17603857	326	*	HypoDMR	chr17	17585108	17627341	42234	+	intron:493126	uc002grm.3	10743	RAI1	hg19_genes_introns
chr3	122922569	122922892	324	*	HyperDMR	chr3	122922169	122926168	4000	+	1to5kb:14424	uc003egf.3	26984	SEC22A	hg19_genes_1to5kb
chr3	122922569	122922892	324	*	HyperDMR	chr3	122920834	122928045	7212	+	intron:124913	uc003ege.3	26984	SEC22A	hg19_genes_introns
chr19	291664	291986	323	*	HyperDMR	chr19	291170	292169	1000	-	promoter:68166	uc002loh.3	8612	PLPP2	hg19_genes_promoters
chr19	291664	291986	323	*	HyperDMR	chr19	291436	292435	1000	-	promoter:68167	uc002loi.3	8612	PLPP2	hg19_genes_promoters
chr19	291664	291986	323	*	HyperDMR	chr19	291436	292435	1000	-	promoter:68168	uc002loj.3	8612	PLPP2	hg19_genes_promoters
chr1	161441334	161441655	322	*	HyperDMR	chr1	161440261	161444260	4000	-	1to5kb:6983	uc021pcu.1	NA	NA	hg19_genes_1to5kb
chr1	161441334	161441655	322	*	HyperDMR	chr1	161440619	161444618	4000	-	1to5kb:6984	uc021pcv.1	NA	NA	hg19_genes_1to5kb
chr1	161441334	161441655	322	*	HyperDMR	chr1	161441277	161445276	4000	-	1to5kb:6985	uc021pcw.1	NA	NA	hg19_genes_1to5kb
chr14	107095057	107095378	322	*	HyperDMR	chr14	107095117	107095433	317	-	exon:489903	uc031qqx.1	NA	NA	hg19_genes_exons
chr14	107095057	107095378	322	*	HyperDMR	chr14	107095110	107095115	6	-	exon:489904	uc031qqx.1	NA	NA	hg19_genes_exons
chr14	107095057	107095378	322	*	HyperDMR	chr14	107094843	107095109	267	-	intron:441011	uc031qqx.1	NA	NA	hg19_genes_introns
chr14	107095057	107095378	322	*	HyperDMR	chr14	107095116	107095116	1	-	intron:441012	uc031qqx.1	NA	NA	hg19_genes_introns
chr2	178499041	178499362	322	*	HyperDMR	chr2	178494291	178528593	34303	-	intron:104441	uc002ulp.3	50940	PDE11A	hg19_genes_introns
chr2	178499041	178499362	322	*	HyperDMR	chr2	178494291	178528593	34303	-	intron:104457	uc002ulq.3	50940	PDE11A	hg19_genes_introns
chr2	178499041	178499362	322	*	HyperDMR	chr2	178494291	178528593	34303	-	intron:104476	uc002ulr.3	50940	PDE11A	hg19_genes_introns
chr2	178499041	178499362	322	*	HyperDMR	chr2	178494291	178528593	34303	-	intron:104496	uc010zfd.2	50940	PDE11A	hg19_genes_introns
chr2	178499041	178499362	322	*	HyperDMR	chr2	178494291	178528593	34303	-	intron:104501	uc002uls.1	50940	PDE11A	hg19_genes_introns
chr2	178499041	178499362	322	*	HyperDMR	chr2	178494291	178528593	34303	-	intron:104520	uc002ult.1	50940	PDE11A	hg19_genes_introns
chr2	178499041	178499362	322	*	HyperDMR	chr2	178494291	178528593	34303	-	intron:104540	uc002ulu.1	50940	PDE11A	hg19_genes_introns
chr22	51016682	51017003	322	*	HyperDMR	chr22	51016455	51020454	4000	+	1to5kb:74401	uc003bmw.4	100144603	CHKB-DT	hg19_genes_1to5kb
chr22	51016682	51017003	322	*	HyperDMR	chr22	51016815	51016894	80	-	5UTR:103428	uc003bml.3	1375	CPT1B	hg19_genes_5UTRs
chr22	51016682	51017003	322	*	HyperDMR	chr22	51016815	51016894	80	-	5UTR:103430	uc003bmm.3	1375	CPT1B	hg19_genes_5UTRs
chr22	51016682	51017003	322	*	HyperDMR	chr22	51016978	51017096	119	-	5UTR:103432	uc003bmn.3	1375	CPT1B	hg19_genes_5UTRs
chr22	51016682	51017003	322	*	HyperDMR	chr22	51016978	51017096	119	-	5UTR:103434	uc003bmo.3	1375	CPT1B	hg19_genes_5UTRs
chr22	51016682	51017003	322	*	HyperDMR	chr22	51016978	51017096	119	-	5UTR:103436	uc011asa.2	1375	CPT1B	hg19_genes_5UTRs
chr22	51016682	51017003	322	*	HyperDMR	chr22	51016978	51017096	119	-	5UTR:103438	uc011asb.2	1375	CPT1B	hg19_genes_5UTRs
chr22	51016682	51017003	322	*	HyperDMR	chr22	51016978	51017088	111	-	5UTR:103442	uc003bmp.3	386593	CHKB-CPT1B	hg19_genes_5UTRs
chr22	51016682	51017003	322	*	HyperDMR	chr22	51016815	51016894	80	-	exon:680006	uc003bml.3	1375	CPT1B	hg19_genes_exons
chr22	51016682	51017003	322	*	HyperDMR	chr22	51016815	51016894	80	-	exon:680026	uc003bmm.3	1375	CPT1B	hg19_genes_exons
chr22	51016682	51017003	322	*	HyperDMR	chr22	51016978	51017096	119	-	exon:680045	uc003bmn.3	1375	CPT1B	hg19_genes_exons
chr22	51016682	51017003	322	*	HyperDMR	chr22	51016978	51017096	119	-	exon:680064	uc003bmo.3	1375	CPT1B	hg19_genes_exons
chr22	51016682	51017003	322	*	HyperDMR	chr22	51016978	51017096	119	-	exon:680084	uc011asa.2	1375	CPT1B	hg19_genes_exons
chr22	51016682	51017003	322	*	HyperDMR	chr22	51016978	51017096	119	-	exon:680103	uc011asb.2	1375	CPT1B	hg19_genes_exons
chr22	51016682	51017003	322	*	HyperDMR	chr22	51016978	51017088	111	-	exon:680125	uc003bmp.3	386593	CHKB-CPT1B	hg19_genes_exons
chr22	51016682	51017003	322	*	HyperDMR	chr22	51016364	51016814	451	-	intron:604521	uc003bml.3	1375	CPT1B	hg19_genes_introns
chr22	51016682	51017003	322	*	HyperDMR	chr22	51016364	51016814	451	-	intron:604539	uc003bmm.3	1375	CPT1B	hg19_genes_introns
chr22	51016682	51017003	322	*	HyperDMR	chr22	51016364	51016977	614	-	intron:604557	uc003bmn.3	1375	CPT1B	hg19_genes_introns
chr22	51016682	51017003	322	*	HyperDMR	chr22	51016364	51016977	614	-	intron:604576	uc003bmo.3	1375	CPT1B	hg19_genes_introns
chr22	51016682	51017003	322	*	HyperDMR	chr22	51016364	51016977	614	-	intron:604594	uc011asa.2	1375	CPT1B	hg19_genes_introns
chr22	51016682	51017003	322	*	HyperDMR	chr22	51016364	51016977	614	-	intron:604613	uc011asb.2	1375	CPT1B	hg19_genes_introns
chr22	51016682	51017003	322	*	HyperDMR	chr22	51016364	51016977	614	-	intron:604632	uc003bmp.3	386593	CHKB-CPT1B	hg19_genes_introns
chr22	51016682	51017003	322	*	HyperDMR	chr22	51016364	51017464	1101	-	intron:604653	uc021wsc.1	386593	CHKB-CPT1B	hg19_genes_introns
chr22	51016682	51017003	322	*	HyperDMR	chr22	51016507	51017506	1000	-	promoter:75307	uc003bmk.4	1375	CPT1B	hg19_genes_promoters
chr22	51016682	51017003	322	*	HyperDMR	chr22	51016895	51017894	1000	-	promoter:75308	uc003bml.3	1375	CPT1B	hg19_genes_promoters
chr22	51016682	51017003	322	*	HyperDMR	chr22	51016895	51017894	1000	-	promoter:75309	uc003bmm.3	1375	CPT1B	hg19_genes_promoters
chr4	2366793	2367114	322	*	HyperDMR	chr4	2355801	2420011	64211	-	intron:163684	uc003gex.2	57732	ZFYVE28	hg19_genes_introns
chr4	2366793	2367114	322	*	HyperDMR	chr4	2355801	2420011	64211	-	intron:163695	uc011bvl.2	57732	ZFYVE28	hg19_genes_introns
chr4	2366793	2367114	322	*	HyperDMR	chr4	2343343	2420011	76669	-	intron:163705	uc003gez.3	57732	ZFYVE28	hg19_genes_introns
chr4	2366793	2367114	322	*	HyperDMR	chr4	2355801	2420011	64211	-	intron:163711	uc021xkq.1	57732	ZFYVE28	hg19_genes_introns
chr4	2366793	2367114	322	*	HyperDMR	chr4	2366605	2367604	1000	-	promoter:18945	uc011bvk.2	57732	ZFYVE28	hg19_genes_promoters
chr4	2366793	2367114	322	*	HyperDMR	chr4	2366605	2367604	1000	-	promoter:18948	uc003gey.4	57732	ZFYVE28	hg19_genes_promoters
chr12	132316177	132316498	322	*	HypoDMR	chr12	132313199	132322739	9541	+	intron:387623	uc001ujc.1	4326	MMP17	hg19_genes_introns
chr4	57824388	57824708	321	*	HypoDMR	chr4	57786037	57832821	46785	+	intron:155908	uc031sfd.1	5978	REST	hg19_genes_introns
chr4	57824388	57824708	321	*	HypoDMR	chr4	57786037	57832821	46785	+	intron:155910	uc031sfe.1	5978	REST	hg19_genes_introns
chr4	57824388	57824708	321	*	HypoDMR	chr4	57777703	57832821	55119	+	intron:155912	uc031sff.1	5978	REST	hg19_genes_introns
chr4	57824388	57824708	321	*	HypoDMR	chr4	57774380	57832821	58442	+	intron:155913	uc031sfg.1	5978	REST	hg19_genes_introns
chr4	57824388	57824708	321	*	HypoDMR	chr4	57786037	57832821	46785	+	intron:155930	uc031sfl.1	5978	REST	hg19_genes_introns
chr4	57824388	57824708	321	*	HypoDMR	chr4	57786037	57832821	46785	+	intron:155932	uc031sfm.1	5978	REST	hg19_genes_introns
chr4	57824388	57824708	321	*	HypoDMR	chr4	57786037	57832821	46785	+	intron:155941	uc031sfq.1	5978	REST	hg19_genes_introns
chr4	1546899	1547217	319	*	HyperDMR	chr4	1389783	1575787	186005	*	intergenic:3665	NA	NA	NA	hg19_genes_intergenic
chr6	30348340	30348658	319	*	HypoDMR	chr6	30314636	30452182	137547	*	intergenic:5399	NA	NA	NA	hg19_genes_intergenic
chr9	140446785	140447103	319	*	HypoDMR	chr9	140445987	140449986	4000	-	1to5kb:37539	uc004cnf.2	375775	PNPLA7	hg19_genes_1to5kb
chr9	140446785	140447103	319	*	HypoDMR	chr9	140445987	140449986	4000	-	1to5kb:37540	uc010ncj.1	375775	PNPLA7	hg19_genes_1to5kb
chr9	140446785	140447103	319	*	HypoDMR	chr9	140446948	140447007	60	+	3UTR:27990	uc004cnh.4	64975	MRPL41	hg19_genes_3UTRs
chr9	140446785	140447103	319	*	HypoDMR	chr9	140446526	140447007	482	+	exon:330312	uc004cnh.4	64975	MRPL41	hg19_genes_exons
chr9	140446785	140447103	319	*	HypoDMR	chr9	140446534	140446947	414	+	exon:330313	uc022bqj.1	NA	NA	hg19_genes_exons
chrX	154802024	154802341	318	*	HyperDMR	chrX	154774939	154842452	67514	-	intron:626428	uc004fnn.3	55217	TMLHE	hg19_genes_introns
chrX	154802024	154802341	318	*	HyperDMR	chrX	154774939	154842452	67514	-	intron:626434	uc004fnp.4	55217	TMLHE	hg19_genes_introns
chr2	90432704	90433020	317	*	HyperDMR	chr2	90274234	90458614	184381	+	intron:72915	uc031rom.1	NA	NA	hg19_genes_introns
chr2	90432704	90433020	317	*	HyperDMR	chr2	90273762	90458373	184612	+	intron:72917	uc021vkw.1	NA	NA	hg19_genes_introns
chr22	37493843	37494159	317	*	HypoDMR	chr22	37492756	37494455	1700	-	intron:602055	uc003aqs.1	164656	TMPRSS6	hg19_genes_introns
chr22	37493843	37494159	317	*	HypoDMR	chr22	37492756	37494455	1700	-	intron:602073	uc003aqt.1	164656	TMPRSS6	hg19_genes_introns
chr22	37493843	37494159	317	*	HypoDMR	chr22	37492756	37494455	1700	-	intron:602082	uc003aqu.3	164656	TMPRSS6	hg19_genes_introns
chr10	65747562	65747877	316	*	HyperDMR	chr10	65384884	66580284	1195401	*	intergenic:8488	NA	NA	NA	hg19_genes_intergenic
chr7	157418867	157419182	316	*	HyperDMR	chr7	157414202	157449048	34847	-	intron:261472	uc011kwa.2	5799	PTPRN2	hg19_genes_introns
chr7	157418867	157419182	316	*	HyperDMR	chr7	157414202	157449048	34847	-	intron:261494	uc003wno.3	5799	PTPRN2	hg19_genes_introns
chr7	157418867	157419182	316	*	HyperDMR	chr7	157414202	157449048	34847	-	intron:261516	uc003wnp.3	5799	PTPRN2	hg19_genes_introns
chr7	157418867	157419182	316	*	HyperDMR	chr7	157414202	157449048	34847	-	intron:261537	uc003wnq.3	5799	PTPRN2	hg19_genes_introns
chr7	157418867	157419182	316	*	HyperDMR	chr7	157414202	157449048	34847	-	intron:261558	uc003wnr.3	5799	PTPRN2	hg19_genes_introns
chr2	5337558	5337872	315	*	HyperDMR	chr2	4708813	5827798	1118986	*	intergenic:1666	NA	NA	NA	hg19_genes_intergenic
chr8	61879744	61880057	314	*	HypoDMR	chr8	61879017	61880131	1115	-	intron:275239	uc022auy.1	100130298	LOC100130298	hg19_genes_introns
chrX	70364469	70364782	314	*	HypoDMR	chrX	70362400	70366399	4000	+	1to5kb:76096	uc011mpr.1	54413	NLGN3	hg19_genes_1to5kb
chrX	70364469	70364782	314	*	HypoDMR	chrX	70364681	70364814	134	+	5UTR:104604	uc004dzb.3	54413	NLGN3	hg19_genes_5UTRs
chrX	70364469	70364782	314	*	HypoDMR	chrX	70364681	70364814	134	+	5UTR:104606	uc004dzc.3	54413	NLGN3	hg19_genes_5UTRs
chrX	70364469	70364782	314	*	HypoDMR	chrX	70364681	70364814	134	+	5UTR:104608	uc004dzd.2	54413	NLGN3	hg19_genes_5UTRs
chrX	70364469	70364782	314	*	HypoDMR	chrX	70364681	70364814	134	+	5UTR:104610	uc011mps.2	54413	NLGN3	hg19_genes_5UTRs
chrX	70364469	70364782	314	*	HypoDMR	chrX	70364681	70364814	134	+	exon:686382	uc004dzb.3	54413	NLGN3	hg19_genes_exons
chrX	70364469	70364782	314	*	HypoDMR	chrX	70364681	70364814	134	+	exon:686389	uc004dzc.3	54413	NLGN3	hg19_genes_exons
chrX	70364469	70364782	314	*	HypoDMR	chrX	70364681	70364814	134	+	exon:686396	uc004dzd.2	54413	NLGN3	hg19_genes_exons
chrX	70364469	70364782	314	*	HypoDMR	chrX	70364681	70364814	134	+	exon:686404	uc011mps.2	54413	NLGN3	hg19_genes_exons
chrX	70364469	70364782	314	*	HypoDMR	chrX	70363681	70364680	1000	+	promoter:76092	uc004dzb.3	54413	NLGN3	hg19_genes_promoters
chrX	70364469	70364782	314	*	HypoDMR	chrX	70363681	70364680	1000	+	promoter:76093	uc004dzc.3	54413	NLGN3	hg19_genes_promoters
chrX	70364469	70364782	314	*	HypoDMR	chrX	70363681	70364680	1000	+	promoter:76094	uc004dzd.2	54413	NLGN3	hg19_genes_promoters
chrX	70364469	70364782	314	*	HypoDMR	chrX	70363681	70364680	1000	+	promoter:76095	uc011mps.2	54413	NLGN3	hg19_genes_promoters
chr1	26134078	26134389	312	*	HypoDMR	chr1	26131767	26135070	3304	+	intron:5409	uc021ojk.1	57190	SELENON	hg19_genes_introns
chr1	26134078	26134389	312	*	HypoDMR	chr1	26131767	26135070	3304	+	intron:5420	uc021ojl.1	57190	SELENON	hg19_genes_introns
chr17	10865443	10865754	312	*	HypoDMR	chr17	10746419	11139739	393321	*	intergenic:12718	NA	NA	NA	hg19_genes_intergenic
chr17	34797695	34798006	312	*	HypoDMR	chr17	34795670	34799669	4000	+	1to5kb:60989	uc002hmn.3	NA	NA	hg19_genes_1to5kb
chr17	34797695	34798006	312	*	HypoDMR	chr17	34796658	34800657	4000	+	1to5kb:60990	uc021tvn.1	NA	NA	hg19_genes_1to5kb
chr17	34797695	34798006	312	*	HypoDMR	chr17	34794150	34798149	4000	-	1to5kb:63230	uc002hmk.1	NA	NA	hg19_genes_1to5kb
chr17	34797695	34798006	312	*	HypoDMR	chr17	34796047	34800046	4000	-	1to5kb:63231	uc002hml.1	NA	NA	hg19_genes_1to5kb
chr17	34797695	34798006	312	*	HypoDMR	chr17	34797175	34798054	880	-	exon:577981	uc002hmm.4	654341	NA	hg19_genes_exons
chr17	34797695	34798006	312	*	HypoDMR	chr17	34581969	34799016	217048	-	intron:514454	uc002hll.1	654341	NA	hg19_genes_introns
chr17	34797695	34798006	312	*	HypoDMR	chr17	34581969	34799016	217048	-	intron:514465	uc002hlm.2	654341	NA	hg19_genes_introns
chr17	34797695	34798006	312	*	HypoDMR	chr17	34581969	34799016	217048	-	intron:514479	uc010wcv.1	654341	NA	hg19_genes_introns
chr17	34797695	34798006	312	*	HypoDMR	chr17	34747003	34799016	52014	-	intron:514550	uc021tvh.1	729877	TBC1D3H	hg19_genes_introns
chr17	48553444	48553755	312	*	HypoDMR	chr17	48551190	48555189	4000	+	1to5kb:61536	uc010wmp.2	55316	RSAD1	hg19_genes_1to5kb
chr17	48553444	48553755	312	*	HypoDMR	chr17	48551190	48555189	4000	+	1to5kb:61537	uc002iqw.1	55316	RSAD1	hg19_genes_1to5kb
chr17	48553444	48553755	312	*	HypoDMR	chr17	48551190	48555189	4000	+	1to5kb:61538	uc010wmq.1	55316	RSAD1	hg19_genes_1to5kb
chr22	43841267	43841578	312	*	HypoDMR	chr22	43831136	43870615	39480	+	intron:597042	uc011apv.2	758	MPPED1	hg19_genes_introns
chr22	43841267	43841578	312	*	HypoDMR	chr22	43831136	43870615	39480	+	intron:597047	uc011apw.2	758	MPPED1	hg19_genes_introns
chr22	43841267	43841578	312	*	HypoDMR	chr22	43808165	43870615	62451	+	intron:597051	uc011apx.2	758	MPPED1	hg19_genes_introns
chr22	43841267	43841578	312	*	HypoDMR	chr22	43831136	43870615	39480	+	intron:597057	uc011apy.2	758	MPPED1	hg19_genes_introns
chr22	43841267	43841578	312	*	HypoDMR	chr22	43831136	43870615	39480	+	intron:597063	uc011apz.2	758	MPPED1	hg19_genes_introns
chr22	21822892	21823202	311	*	HyperDMR	chr22	21823068	21823124	57	+	exon:665219	uc021wmg.1	645426	TMEM191C	hg19_genes_exons
chr22	21822892	21823202	311	*	HyperDMR	chr22	21823068	21823124	57	+	exon:665228	uc002zuu.2	645426	TMEM191C	hg19_genes_exons
chr22	21822892	21823202	311	*	HyperDMR	chr22	21823068	21823124	57	+	exon:665235	uc010gtf.2	645426	TMEM191C	hg19_genes_exons
chr22	21822892	21823202	311	*	HyperDMR	chr22	21822721	21823067	347	+	intron:591384	uc021wmg.1	645426	TMEM191C	hg19_genes_introns
chr22	21822892	21823202	311	*	HyperDMR	chr22	21823125	21823232	108	+	intron:591385	uc021wmg.1	645426	TMEM191C	hg19_genes_introns
chr22	21822892	21823202	311	*	HyperDMR	chr22	21822721	21823067	347	+	intron:591391	uc002zuu.2	645426	TMEM191C	hg19_genes_introns
chr22	21822892	21823202	311	*	HyperDMR	chr22	21823125	21823232	108	+	intron:591392	uc002zuu.2	645426	TMEM191C	hg19_genes_introns
chr22	21822892	21823202	311	*	HyperDMR	chr22	21822721	21823067	347	+	intron:591397	uc010gtf.2	645426	TMEM191C	hg19_genes_introns
chr22	21822892	21823202	311	*	HyperDMR	chr22	21823125	21823232	108	+	intron:591398	uc010gtf.2	645426	TMEM191C	hg19_genes_introns
chr22	21822892	21823202	311	*	HyperDMR	chr22	21822879	21823878	1000	+	promoter:73654	uc021wmh.1	NA	NA	hg19_genes_promoters
chr4	9476628	9476938	311	*	HypoDMR	chr4	9452241	9557788	105548	*	intergenic:3730	NA	NA	NA	hg19_genes_intergenic
chr8	102861798	102862108	311	*	HypoDMR	chr8	102792208	102928036	135829	-	intron:277495	uc003ykf.3	83988	NCALD	hg19_genes_introns
chr8	102861798	102862108	311	*	HypoDMR	chr8	102792208	102928036	135829	-	intron:277502	uc003ykg.3	83988	NCALD	hg19_genes_introns
chr8	102861798	102862108	311	*	HypoDMR	chr8	102731877	102899368	167492	-	intron:277507	uc003ykh.3	83988	NCALD	hg19_genes_introns
chr8	102861798	102862108	311	*	HypoDMR	chr8	102731877	102899368	167492	-	intron:277514	uc003yki.3	83988	NCALD	hg19_genes_introns
chr8	102861798	102862108	311	*	HypoDMR	chr8	102731877	102928036	196160	-	intron:277520	uc003ykj.3	83988	NCALD	hg19_genes_introns
chr8	102861798	102862108	311	*	HypoDMR	chr8	102731877	102928036	196160	-	intron:277526	uc003ykk.3	83988	NCALD	hg19_genes_introns
chr8	102861798	102862108	311	*	HypoDMR	chr8	102731877	102928036	196160	-	intron:277531	uc003ykl.3	83988	NCALD	hg19_genes_introns
chr5	134263456	134263765	310	*	HyperDMR	chr5	134263729	134263802	74	+	exon:205250	uc021ydt.1	100616209	NA	hg19_genes_exons
chr5	134263456	134263765	310	*	HyperDMR	chr5	134246157	134294729	48573	+	intron:183963	uc010jdz.3	84105	PCBD2	hg19_genes_introns
chr5	134263456	134263765	310	*	HyperDMR	chr5	134262729	134263728	1000	+	promoter:21272	uc021ydt.1	100616209	NA	hg19_genes_promoters
chr7	12757669	12757978	310	*	HypoDMR	chr7	12730559	13930852	1200294	*	intergenic:6137	NA	NA	NA	hg19_genes_intergenic
chrX	153046452	153046761	310	*	HypoDMR	chrX	153046456	153046541	86	+	5UTR:105777	uc004fil.3	26576	SRPK3	hg19_genes_5UTRs
chrX	153046452	153046761	310	*	HypoDMR	chrX	153046456	153046541	86	+	5UTR:105778	uc004fim.3	26576	SRPK3	hg19_genes_5UTRs
chrX	153046452	153046761	310	*	HypoDMR	chrX	153046456	153046541	86	+	5UTR:105779	uc004fin.3	26576	SRPK3	hg19_genes_5UTRs
chrX	153046452	153046761	310	*	HypoDMR	chrX	153046456	153046600	145	+	5UTR:105780	uc010nul.3	26576	SRPK3	hg19_genes_5UTRs
chrX	153046452	153046761	310	*	HypoDMR	chrX	153046671	153046801	131	+	exon:691839	uc004fik.3	26576	SRPK3	hg19_genes_exons
chrX	153046452	153046761	310	*	HypoDMR	chrX	153046456	153046600	145	+	exon:691853	uc004fil.3	26576	SRPK3	hg19_genes_exons
chrX	153046452	153046761	310	*	HypoDMR	chrX	153046671	153046801	131	+	exon:691854	uc004fil.3	26576	SRPK3	hg19_genes_exons
chrX	153046452	153046761	310	*	HypoDMR	chrX	153046456	153046600	145	+	exon:691868	uc004fim.3	26576	SRPK3	hg19_genes_exons
chrX	153046452	153046761	310	*	HypoDMR	chrX	153046671	153046801	131	+	exon:691869	uc004fim.3	26576	SRPK3	hg19_genes_exons
chrX	153046452	153046761	310	*	HypoDMR	chrX	153046456	153046600	145	+	exon:691884	uc004fin.3	26576	SRPK3	hg19_genes_exons
chrX	153046452	153046761	310	*	HypoDMR	chrX	153046671	153046801	131	+	exon:691885	uc004fin.3	26576	SRPK3	hg19_genes_exons
chrX	153046452	153046761	310	*	HypoDMR	chrX	153046456	153046600	145	+	exon:691899	uc010nul.3	26576	SRPK3	hg19_genes_exons
chrX	153046452	153046761	310	*	HypoDMR	chrX	153046738	153046801	64	+	exon:691900	uc010nul.3	26576	SRPK3	hg19_genes_exons
chrX	153046452	153046761	310	*	HypoDMR	chrX	153045941	153046670	730	+	intron:614832	uc004fik.3	26576	SRPK3	hg19_genes_introns
chrX	153046452	153046761	310	*	HypoDMR	chrX	153046601	153046670	70	+	intron:614846	uc004fil.3	26576	SRPK3	hg19_genes_introns
chrX	153046452	153046761	310	*	HypoDMR	chrX	153046601	153046670	70	+	intron:614860	uc004fim.3	26576	SRPK3	hg19_genes_introns
chrX	153046452	153046761	310	*	HypoDMR	chrX	153046601	153046670	70	+	intron:614875	uc004fin.3	26576	SRPK3	hg19_genes_introns
chrX	153046452	153046761	310	*	HypoDMR	chrX	153046601	153046737	137	+	intron:614889	uc010nul.3	26576	SRPK3	hg19_genes_introns
chrX	153046452	153046761	310	*	HypoDMR	chrX	153045456	153046455	1000	+	promoter:76812	uc004fil.3	26576	SRPK3	hg19_genes_promoters
chrX	153046452	153046761	310	*	HypoDMR	chrX	153045456	153046455	1000	+	promoter:76813	uc004fim.3	26576	SRPK3	hg19_genes_promoters
chrX	153046452	153046761	310	*	HypoDMR	chrX	153045456	153046455	1000	+	promoter:76814	uc004fin.3	26576	SRPK3	hg19_genes_promoters
chrX	153046452	153046761	310	*	HypoDMR	chrX	153045456	153046455	1000	+	promoter:76815	uc010nul.3	26576	SRPK3	hg19_genes_promoters
chr12	110888534	110888842	309	*	HyperDMR	chr12	110888159	110889158	1000	-	promoter:48985	uc001tqq.3	10094	ARPC3	hg19_genes_promoters
chr1	208136036	208136344	309	*	HypoDMR	chr1	208089684	208195587	105904	*	intergenic:1401	NA	NA	NA	hg19_genes_intergenic
chr7	520310	520617	308	*	HypoDMR	chr7	422846	536896	114051	*	intergenic:6064	NA	NA	NA	hg19_genes_intergenic
chr17	21436360	21436666	307	*	HyperDMR	chr17	21431571	21438560	6990	-	3UTR:48277	uc002gyw.4	339263	LINC02693	hg19_genes_3UTRs
chr17	21436360	21436666	307	*	HyperDMR	chr17	21431571	21438799	7229	-	exon:575966	uc002gyw.4	339263	LINC02693	hg19_genes_exons
chr17	21436360	21436666	307	*	HyperDMR	chr17	21435876	21437282	1407	-	exon:575970	uc002gyx.1	339263	LINC02693	hg19_genes_exons
chr2	80009510	80009816	307	*	HyperDMR	chr2	79971709	80085138	113430	+	intron:72103	uc010yse.2	1496	CTNNA2	hg19_genes_introns
chr2	80009510	80009816	307	*	HyperDMR	chr2	79971709	80085138	113430	+	intron:72120	uc010ysf.2	1496	CTNNA2	hg19_genes_introns
chr2	80009510	80009816	307	*	HyperDMR	chr2	79971709	80085138	113430	+	intron:72137	uc010ysg.2	1496	CTNNA2	hg19_genes_introns
chr2	80009510	80009816	307	*	HyperDMR	chr2	79971709	80085138	113430	+	intron:72152	uc010ysh.2	1496	CTNNA2	hg19_genes_introns
chr10	43468337	43468643	307	*	HypoDMR	chr10	43330386	43488010	157625	*	intergenic:8387	NA	NA	NA	hg19_genes_intergenic
chr2	242294842	242295147	306	*	HyperDMR	chr2	242294664	242295663	1000	+	promoter:10573	uc010zoq.2	9855	FARP2	hg19_genes_promoters
chr2	242294842	242295147	306	*	HyperDMR	chr2	242294664	242295663	1000	+	promoter:10574	uc010zor.2	9855	FARP2	hg19_genes_promoters
chr2	242294842	242295147	306	*	HyperDMR	chr2	242294664	242295663	1000	+	promoter:10575	uc002wbi.2	9855	FARP2	hg19_genes_promoters
chr22	21613548	21613853	306	*	HyperDMR	chr22	21568773	21631713	62941	*	intergenic:15296	NA	NA	NA	hg19_genes_intergenic
chr22	46762585	46762890	306	*	HyperDMR	chr22	46762890	46763015	126	-	exon:679177	uc003bhw.1	9620	CELSR1	hg19_genes_exons
chr22	46762585	46762890	306	*	HyperDMR	chr22	46762378	46762889	512	-	intron:603725	uc003bhw.1	9620	CELSR1	hg19_genes_introns
chr5	392387	392692	306	*	HyperDMR	chr5	376832	413458	36627	+	intron:174754	uc003jav.3	57491	AHRR	hg19_genes_introns
chr5	392387	392692	306	*	HyperDMR	chr5	376832	413458	36627	+	intron:174765	uc003jaw.3	57491	AHRR	hg19_genes_introns
chr5	392387	392692	306	*	HyperDMR	chr5	344080	413458	69379	+	intron:174773	uc010isy.3	57491	AHRR	hg19_genes_introns
chr5	392387	392692	306	*	HyperDMR	chr5	376832	413458	36627	+	intron:174783	uc010isz.3	57491	AHRR	hg19_genes_introns
chr5	45982385	45982690	306	*	HypoDMR	chr5	45701221	49692030	3990810	*	intergenic:4531	NA	NA	NA	hg19_genes_intergenic
chr9	96569860	96570164	305	*	HyperDMR	chr9	96441870	96576638	134769	*	intergenic:7882	NA	NA	NA	hg19_genes_intergenic
chr19	58315562	58315866	305	*	HypoDMR	chr19	58301769	58367471	65703	+	intron:551574	uc002qqb.2	84914	ZNF587	hg19_genes_introns
chr2	193273455	193273758	304	*	HyperDMR	chr2	193064645	193609570	544926	*	intergenic:2503	NA	NA	NA	hg19_genes_intergenic
chr3	195440911	195441214	304	*	HyperDMR	chr3	195438746	195442752	4007	*	intergenic:3621	NA	NA	NA	hg19_genes_intergenic
chr8	143722279	143722582	304	*	HypoDMR	chr8	143700834	143738873	38040	*	intergenic:7467	NA	NA	NA	hg19_genes_intergenic
chr9	42805702	42806005	304	*	HypoDMR	chr9	42782615	42844369	61755	*	intergenic:7720	NA	NA	NA	hg19_genes_intergenic
chr16	70749129	70749431	303	*	HypoDMR	chr16	70732711	70765420	32710	-	intron:487225	uc002ezl.3	55697	VAC14	hg19_genes_introns
chr16	70749129	70749431	303	*	HypoDMR	chr16	70732715	70765397	32683	-	intron:487230	uc002ezm.3	55697	VAC14	hg19_genes_introns
chr16	70749129	70749431	303	*	HypoDMR	chr16	70732715	70765397	32683	-	intron:487248	uc002ezn.3	55697	VAC14	hg19_genes_introns
chr16	70749129	70749431	303	*	HypoDMR	chr16	70732715	70765397	32683	-	intron:487260	uc010cfw.3	55697	VAC14	hg19_genes_introns
chr16	70749129	70749431	303	*	HypoDMR	chr16	70732715	70765397	32683	-	intron:487274	uc010cfx.1	55697	VAC14	hg19_genes_introns
chr4	5944703	5945005	303	*	HypoDMR	chr4	5899915	5958627	58713	-	intron:163984	uc003git.2	NA	NA	hg19_genes_introns
chr9	115842223	115842525	303	*	HypoDMR	chr9	115823997	115867002	43006	*	intergenic:7994	NA	NA	NA	hg19_genes_intergenic
chr8	20647137	20647438	302	*	HypoDMR	chr8	20147970	20826496	678527	*	intergenic:6991	NA	NA	NA	hg19_genes_intergenic
chr13	80973895	80974195	301	*	HyperDMR	chr13	80920087	84451342	3531256	*	intergenic:10891	NA	NA	NA	hg19_genes_intergenic
chr19	3718948	3719246	299	*	HyperDMR	chr19	3716697	3720696	4000	+	1to5kb:65936	uc010xhu.3	27134	TJP3	hg19_genes_1to5kb
chr19	3718948	3719246	299	*	HyperDMR	chr19	3708560	3728421	19862	+	intron:536725	uc010xhs.3	27134	TJP3	hg19_genes_introns
chr19	3718948	3719246	299	*	HyperDMR	chr19	3708560	3728601	20042	+	intron:536745	uc010xht.3	27134	TJP3	hg19_genes_introns
chr2	10146439	10146735	297	*	HypoDMR	chr2	10142413	10178681	36269	*	intergenic:1683	NA	NA	NA	hg19_genes_intergenic
chr2	39470988	39471284	297	*	HypoDMR	chr2	39461674	39476406	14733	*	intergenic:1824	NA	NA	NA	hg19_genes_intergenic
chrX	11431163	11431459	297	*	HypoDMR	chrX	11272828	11445667	172840	-	intron:615884	uc004cun.1	395	ARHGAP6	hg19_genes_introns
chrX	11431163	11431459	297	*	HypoDMR	chrX	11308599	11682360	373762	-	intron:615898	uc004cuo.1	395	ARHGAP6	hg19_genes_introns
chrX	11431163	11431459	297	*	HypoDMR	chrX	11272828	11682360	409533	-	intron:615910	uc004cup.1	395	ARHGAP6	hg19_genes_introns
chrX	11431163	11431459	297	*	HypoDMR	chrX	11272828	11682360	409533	-	intron:615930	uc004cur.1	395	ARHGAP6	hg19_genes_introns
chr9	67791969	67792263	295	*	HyperDMR	chr9	67792167	67794649	2483	+	exon:319641	uc004aes.1	NA	NA	hg19_genes_exons
chr9	67791969	67792263	295	*	HyperDMR	chr9	67791167	67792166	1000	+	promoter:34748	uc004aes.1	NA	NA	hg19_genes_promoters
chr4	191005049	191005343	295	*	HypoDMR	chr4	191004384	191005383	1000	+	promoter:18860	uc011clk.2	653545	DUX4L5	hg19_genes_promoters
chr1	168025428	168025721	294	*	HyperDMR	chr1	168014466	168032858	18393	+	intron:24241	uc001gev.3	55827	DCAF6	hg19_genes_introns
chr1	168025428	168025721	294	*	HyperDMR	chr1	168014466	168032858	18393	+	intron:24259	uc001gew.3	55827	DCAF6	hg19_genes_introns
chr1	168025428	168025721	294	*	HyperDMR	chr1	168020172	168032858	12687	+	intron:24280	uc001gex.3	55827	DCAF6	hg19_genes_introns
chr1	168025428	168025721	294	*	HyperDMR	chr1	168020172	168032858	12687	+	intron:24300	uc010plk.2	55827	DCAF6	hg19_genes_introns
chr1	168025428	168025721	294	*	HyperDMR	chr1	168014466	168032858	18393	+	intron:24317	uc001gey.3	55827	DCAF6	hg19_genes_introns
chr1	168025428	168025721	294	*	HyperDMR	chr1	168014466	168032858	18393	+	intron:24324	uc001gez.3	55827	DCAF6	hg19_genes_introns
chr16	527876	528169	294	*	HypoDMR	chr16	527525	531524	4000	+	1to5kb:56921	uc010uug.2	9727	RAB11FIP3	hg19_genes_1to5kb
chr16	527876	528169	294	*	HypoDMR	chr16	521390	532524	11135	+	intron:463880	uc002chf.3	9727	RAB11FIP3	hg19_genes_introns
chr16	527876	528169	294	*	HypoDMR	chr16	525046	532524	7479	+	intron:463891	uc010uuf.2	9727	RAB11FIP3	hg19_genes_introns
chr16	29196028	29196321	294	*	HypoDMR	chr16	28478224	29409537	931314	-	intron:483208	uc010vct.2	NA	NA	hg19_genes_introns
chr17	81060467	81060759	293	*	HypoDMR	chr17	81052592	81169665	117074	*	intergenic:13386	NA	NA	NA	hg19_genes_intergenic
chr19	4543760	4544051	292	*	HyperDMR	chr19	4541037	4545036	4000	-	1to5kb:68364	uc002mat.1	440503	PLIN5	hg19_genes_1to5kb
chr19	4543760	4544051	292	*	HyperDMR	chr19	4541037	4545036	4000	-	1to5kb:68365	uc002mau.3	116844	LRG1	hg19_genes_1to5kb
chr19	4543760	4544051	292	*	HyperDMR	chr19	4542600	4544541	1942	-	exon:621930	uc010dud.2	10501	SEMA6B	hg19_genes_exons
chr19	4543760	4544051	292	*	HyperDMR	chr19	4542931	4548298	5368	-	intron:553384	uc010xih.1	10501	SEMA6B	hg19_genes_introns
chr8	105352318	105352609	292	*	HyperDMR	chr8	105352091	105360768	8678	+	intron:269691	uc003ylx.2	81501	DCSTAMP	hg19_genes_introns
chr8	105352318	105352609	292	*	HyperDMR	chr8	105352091	105360768	8678	+	intron:269694	uc031tcb.1	81501	DCSTAMP	hg19_genes_introns
chr14	63671446	63671737	292	*	HypoDMR	chr14	63671102	63671587	486	+	5UTR:71454	uc001xgb.2	57381	RHOJ	hg19_genes_5UTRs
chr14	63671446	63671737	292	*	HypoDMR	chr14	63671102	63671765	664	+	exon:472353	uc001xgb.2	57381	RHOJ	hg19_genes_exons
chr11	133815341	133815630	290	*	HyperDMR	chr11	133814262	133815955	1694	-	intron:370136	uc031qfh.1	22997	IGSF9B	hg19_genes_introns
chr11	133815341	133815630	290	*	HyperDMR	chr11	133814262	133815955	1694	-	intron:370150	uc001qgz.2	22997	IGSF9B	hg19_genes_introns
chr6	31322122	31322411	290	*	HyperDMR	chr6	31322256	31322259	4	-	3UTR:20654	uc003ntg.1	3106	HLA-B	hg19_genes_3UTRs
chr6	31322122	31322411	290	*	HyperDMR	chr6	31322256	31322259	4	-	3UTR:20656	uc003nth.2	3106	HLA-B	hg19_genes_3UTRs
chr6	31322122	31322411	290	*	HyperDMR	chr6	31322410	31322442	33	-	exon:244912	uc003ntg.1	3106	HLA-B	hg19_genes_exons
chr6	31322122	31322411	290	*	HyperDMR	chr6	31322256	31322303	48	-	exon:244913	uc003ntg.1	3106	HLA-B	hg19_genes_exons
chr6	31322122	31322411	290	*	HyperDMR	chr6	31322410	31322442	33	-	exon:244920	uc003nth.2	3106	HLA-B	hg19_genes_exons
chr6	31322122	31322411	290	*	HyperDMR	chr6	31322256	31322303	48	-	exon:244921	uc003nth.2	3106	HLA-B	hg19_genes_exons
chr6	31322122	31322411	290	*	HyperDMR	chr6	31322410	31322442	33	-	exon:244924	uc003nti.1	3106	HLA-B	hg19_genes_exons
chr6	31322122	31322411	290	*	HyperDMR	chr6	31322256	31322303	48	-	exon:244925	uc003nti.1	3106	HLA-B	hg19_genes_exons
chr6	31322122	31322411	290	*	HyperDMR	chr6	31237863	31323093	85231	-	intron:218647	uc031snl.1	3106	HLA-B	hg19_genes_introns
chr6	31322122	31322411	290	*	HyperDMR	chr6	31239126	31324464	85339	-	intron:218651	uc003ntf.2	3106	HLA-B	hg19_genes_introns
chr6	31322122	31322411	290	*	HyperDMR	chr6	31322074	31322255	182	-	intron:218653	uc003ntg.1	3106	HLA-B	hg19_genes_introns
chr6	31322122	31322411	290	*	HyperDMR	chr6	31322304	31322409	106	-	intron:218654	uc003ntg.1	3106	HLA-B	hg19_genes_introns
chr6	31322122	31322411	290	*	HyperDMR	chr6	31322074	31322255	182	-	intron:218658	uc003nth.2	3106	HLA-B	hg19_genes_introns
chr6	31322122	31322411	290	*	HyperDMR	chr6	31322304	31322409	106	-	intron:218659	uc003nth.2	3106	HLA-B	hg19_genes_introns
chr6	31322122	31322411	290	*	HyperDMR	chr6	31322304	31322409	106	-	intron:218665	uc003nti.1	3106	HLA-B	hg19_genes_introns
chr8	144361214	144361503	290	*	HypoDMR	chr8	144359102	144368558	9457	*	intergenic:7481	NA	NA	NA	hg19_genes_intergenic
chr13	23535446	23535734	289	*	HyperDMR	chr13	23477321	23750059	272739	*	intergenic:10657	NA	NA	NA	hg19_genes_intergenic
chr1	93636678	93636965	288	*	HyperDMR	chr1	93625784	93645610	19827	-	intron:48080	uc001dpn.3	50999	TMED5	hg19_genes_introns
chr1	93636678	93636965	288	*	HyperDMR	chr1	93625784	93645610	19827	-	intron:48084	uc001dpo.3	50999	TMED5	hg19_genes_introns
chr1	93636678	93636965	288	*	HyperDMR	chr1	93625784	93645610	19827	-	intron:48088	uc001dpp.3	50999	TMED5	hg19_genes_introns
chr22	44838037	44838324	288	*	HyperDMR	chr22	44713732	44888449	174718	*	intergenic:15505	NA	NA	NA	hg19_genes_intergenic
chr14	106573601	106573888	288	*	HypoDMR	chr14	106573635	106573680	46	-	exon:491937	uc031qqx.1	NA	NA	hg19_genes_exons
chr14	106573601	106573888	288	*	HypoDMR	chr14	106573559	106573634	76	-	intron:439009	uc031qqx.1	NA	NA	hg19_genes_introns
chr14	106573601	106573888	288	*	HypoDMR	chr14	106573681	106574082	402	-	intron:439010	uc031qqx.1	NA	NA	hg19_genes_introns
chr10	82294136	82294421	286	*	HyperDMR	chr10	82292658	82296657	4000	+	1to5kb:38480	uc001kck.1	387694	SH2D4B	hg19_genes_1to5kb
chr22	47996175	47996460	286	*	HyperDMR	chr22	47887861	48016791	128931	*	intergenic:15530	NA	NA	NA	hg19_genes_intergenic
chr10	134778787	134779072	286	*	HypoDMR	chr10	134779038	134779411	374	+	exon:360727	uc001llv.2	399829	LINC01168	hg19_genes_exons
chr10	134778787	134779072	286	*	HypoDMR	chr10	134778038	134779037	1000	+	promoter:39201	uc001llv.2	399829	LINC01168	hg19_genes_promoters
chr16	33006646	33006931	286	*	HypoDMR	chr16	33006686	33006749	64	+	exon:529640	uc021thc.2	NA	NA	hg19_genes_exons
chr16	33006646	33006931	286	*	HypoDMR	chr16	32926780	33006685	79906	+	intron:471601	uc021thc.2	NA	NA	hg19_genes_introns
chr16	33006646	33006931	286	*	HypoDMR	chr16	33006750	33006959	210	+	intron:471602	uc021thc.2	NA	NA	hg19_genes_introns
chr17	7815250	7815535	286	*	HypoDMR	chr17	7814904	7816075	1172	+	3UTR:46309	uc002gjd.2	1107	CHD3	hg19_genes_3UTRs
chr17	7815250	7815535	286	*	HypoDMR	chr17	7814904	7816075	1172	+	3UTR:46310	uc002gje.2	1107	CHD3	hg19_genes_3UTRs
chr17	7815250	7815535	286	*	HypoDMR	chr17	7814904	7816075	1172	+	3UTR:46311	uc002gjf.2	1107	CHD3	hg19_genes_3UTRs
chr17	7815250	7815535	286	*	HypoDMR	chr17	7814904	7816075	1172	+	3UTR:46313	uc002gjh.2	1107	CHD3	hg19_genes_3UTRs
chr17	7815250	7815535	286	*	HypoDMR	chr17	7814904	7816075	1172	+	3UTR:46314	uc002gjj.2	1107	CHD3	hg19_genes_3UTRs
chr17	7815250	7815535	286	*	HypoDMR	chr17	7814782	7816075	1294	+	exon:552404	uc002gjd.2	1107	CHD3	hg19_genes_exons
chr17	7815250	7815535	286	*	HypoDMR	chr17	7814782	7816075	1294	+	exon:552444	uc002gje.2	1107	CHD3	hg19_genes_exons
chr17	7815250	7815535	286	*	HypoDMR	chr17	7814782	7816075	1294	+	exon:552483	uc002gjf.2	1107	CHD3	hg19_genes_exons
chr17	7815250	7815535	286	*	HypoDMR	chr17	7814782	7816075	1294	+	exon:552509	uc002gjh.2	1107	CHD3	hg19_genes_exons
chr17	7815250	7815535	286	*	HypoDMR	chr17	7814782	7816075	1294	+	exon:552513	uc002gjj.2	1107	CHD3	hg19_genes_exons
chrX	18124387	18124672	286	*	HypoDMR	chrX	17884458	18181050	296593	*	intergenic:15635	NA	NA	NA	hg19_genes_intergenic
chrX	24390045	24390329	285	*	HyperDMR	chrX	24383542	24478343	94802	*	intergenic:15665	NA	NA	NA	hg19_genes_intergenic
chr14	91254335	91254619	285	*	HypoDMR	chr14	91252673	91282518	29846	-	intron:434158	uc001xyp.3	145567	TTC7B	hg19_genes_introns
chr7	131528797	131529080	284	*	HypoDMR	chr7	131246377	131698313	451937	*	intergenic:6688	NA	NA	NA	hg19_genes_intergenic
chr15	98419649	98419930	282	*	HyperDMR	chr15	98418660	98422659	4000	-	1to5kb:56776	uc002bug.1	91948	LINC00923	hg19_genes_1to5kb
chr15	98419649	98419930	282	*	HyperDMR	chr15	98418660	98422659	4000	-	1to5kb:56777	uc002buh.1	91948	LINC00923	hg19_genes_1to5kb
chr17	64733610	64733891	282	*	HypoDMR	chr17	64731781	64734881	3101	+	intron:503006	uc002jfo.1	5578	PRKCA	hg19_genes_introns
chr17	64733610	64733891	282	*	HypoDMR	chr17	64731781	64734881	3101	+	intron:503019	uc002jfp.1	5578	PRKCA	hg19_genes_introns
chrX	57097114	57097394	281	*	HyperDMR	chrX	57026989	57141286	114298	*	intergenic:15851	NA	NA	NA	hg19_genes_intergenic
chr5	180609965	180610244	280	*	HyperDMR	chr5	180609701	180613700	4000	+	1to5kb:21985	uc021yjy.1	NA	NA	hg19_genes_1to5kb
chr6	166830865	166831144	280	*	HyperDMR	chr6	166827420	166831712	4293	-	intron:231595	uc010kkk.1	6196	RPS6KA2	hg19_genes_introns
chr6	166830865	166831144	280	*	HyperDMR	chr6	166827420	166831712	4293	-	intron:231600	uc011ego.1	6196	RPS6KA2	hg19_genes_introns
chr6	166830865	166831144	280	*	HyperDMR	chr6	166827420	166831712	4293	-	intron:231620	uc010kkl.1	6196	RPS6KA2	hg19_genes_introns
chr6	166830865	166831144	280	*	HyperDMR	chr6	166827420	166831712	4293	-	intron:231640	uc003qvb.1	6196	RPS6KA2	hg19_genes_introns
chr6	166830865	166831144	280	*	HyperDMR	chr6	166827420	166831712	4293	-	intron:231660	uc003qvc.1	6196	RPS6KA2	hg19_genes_introns
chr6	166830865	166831144	280	*	HyperDMR	chr6	166827420	166831712	4293	-	intron:231681	uc003qvd.1	6196	RPS6KA2	hg19_genes_introns
chr9	42256231	42256510	280	*	HyperDMR	chr9	42024585	42363302	338718	*	intergenic:7713	NA	NA	NA	hg19_genes_intergenic
chr10	9271826	9272104	279	*	HyperDMR	chr10	8703795	9400819	697025	*	intergenic:8255	NA	NA	NA	hg19_genes_intergenic
chr8	126245261	126245539	279	*	HypoDMR	chr8	126194499	126369460	174962	+	intron:270427	uc003yrw.2	286053	NSMCE2	hg19_genes_introns
chr10	80732424	80732701	278	*	HypoDMR	chr10	80721807	80808530	86724	-	intron:329894	uc001jzx.3	283050	ZMIZ1-AS1	hg19_genes_introns
chr10	80732424	80732701	278	*	HypoDMR	chr10	80722644	80825503	102860	-	intron:329902	uc001jzy.3	283050	ZMIZ1-AS1	hg19_genes_introns
chr10	80732424	80732701	278	*	HypoDMR	chr10	80722644	80808530	85887	-	intron:329909	uc001jzz.3	283050	ZMIZ1-AS1	hg19_genes_introns
chr2	26892901	26893177	277	*	HyperDMR	chr2	26869212	26910580	41369	*	intergenic:1756	NA	NA	NA	hg19_genes_intergenic
chr1	35811051	35811327	277	*	HypoDMR	chr1	35791007	35824525	33519	+	intron:7441	uc001byt.3	9202	ZMYM4	hg19_genes_introns
chr1	35811051	35811327	277	*	HypoDMR	chr1	35791007	35835629	44623	+	intron:7470	uc001byu.3	9202	ZMYM4	hg19_genes_introns
chr1	35811051	35811327	277	*	HypoDMR	chr1	35791007	35824525	33519	+	intron:7497	uc009vuu.3	9202	ZMYM4	hg19_genes_introns
chrX	97683458	97683734	277	*	HypoDMR	chrX	97607848	98716599	1108752	*	intergenic:15975	NA	NA	NA	hg19_genes_intergenic
chr4	19521802	19522077	276	*	HypoDMR	chr4	18028484	20250234	2221751	*	intergenic:3766	NA	NA	NA	hg19_genes_intergenic
chr10	98032440	98032713	274	*	HypoDMR	chr10	98032334	98036333	4000	-	1to5kb:40347	uc001kls.4	29760	BLNK	hg19_genes_1to5kb
chr10	98032440	98032713	274	*	HypoDMR	chr10	98032334	98036333	4000	-	1to5kb:40348	uc001klt.4	29760	BLNK	hg19_genes_1to5kb
chr10	98032440	98032713	274	*	HypoDMR	chr10	98032334	98036333	4000	-	1to5kb:40349	uc001klu.4	29760	BLNK	hg19_genes_1to5kb
chr10	98032440	98032713	274	*	HypoDMR	chr10	98032334	98036333	4000	-	1to5kb:40350	uc001klv.4	29760	BLNK	hg19_genes_1to5kb
chr10	98032440	98032713	274	*	HypoDMR	chr10	98032334	98036333	4000	-	1to5kb:40351	uc001klw.4	29760	BLNK	hg19_genes_1to5kb
chr10	98032440	98032713	274	*	HypoDMR	chr10	98032334	98036333	4000	-	1to5kb:40352	uc001klx.4	29760	BLNK	hg19_genes_1to5kb
chr10	98032440	98032713	274	*	HypoDMR	chr10	98032334	98036333	4000	-	1to5kb:40353	uc001kly.4	29760	BLNK	hg19_genes_1to5kb
chr10	98032440	98032713	274	*	HypoDMR	chr10	98032334	98036333	4000	-	1to5kb:40354	uc001klz.4	29760	BLNK	hg19_genes_1to5kb
chr10	98032440	98032713	274	*	HypoDMR	chr10	98032334	98036333	4000	-	1to5kb:40355	uc001kma.4	29760	BLNK	hg19_genes_1to5kb
chr10	98032440	98032713	274	*	HypoDMR	chr10	98032334	98036333	4000	-	1to5kb:40356	uc001kmb.4	29760	BLNK	hg19_genes_1to5kb
chr10	98032440	98032713	274	*	HypoDMR	chr10	98032334	98036333	4000	-	1to5kb:40357	uc001kmc.4	29760	BLNK	hg19_genes_1to5kb
chr10	98032440	98032713	274	*	HypoDMR	chr10	98032334	98036333	4000	-	1to5kb:40358	uc001kmd.4	29760	BLNK	hg19_genes_1to5kb
chr10	98032440	98032713	274	*	HypoDMR	chr10	98032334	98036333	4000	-	1to5kb:40359	uc001kme.4	29760	BLNK	hg19_genes_1to5kb
chr10	98032440	98032713	274	*	HypoDMR	chr10	98032334	98036333	4000	-	1to5kb:40360	uc009xvc.3	29760	BLNK	hg19_genes_1to5kb
chr10	98032440	98032713	274	*	HypoDMR	chr10	98032334	98036333	4000	-	1to5kb:40361	uc009xvd.3	29760	BLNK	hg19_genes_1to5kb
chr3	183152314	183152587	274	*	HypoDMR	chr3	183150856	183160395	9540	*	intergenic:3538	NA	NA	NA	hg19_genes_intergenic
chr4	4504416	4504688	273	*	HyperDMR	chr4	4473434	4543523	70090	-	intron:163877	uc003gic.3	53407	STX18	hg19_genes_introns
chr5	73681423	73681694	272	*	HyperDMR	chr5	73624183	73923230	299048	*	intergenic:4621	NA	NA	NA	hg19_genes_intergenic
chr3	149094621	149094892	272	*	HypoDMR	chr3	149094500	149098499	4000	-	1to5kb:16868	uc003exc.1	4071	TM4SF1	hg19_genes_1to5kb
chr3	149094621	149094892	272	*	HypoDMR	chr3	149093557	149095157	1601	-	intron:147111	uc003exb.1	4071	TM4SF1	hg19_genes_introns
chr4	134141637	134141908	272	*	HypoDMR	chr4	134115761	135117488	1001728	*	intergenic:4177	NA	NA	NA	hg19_genes_intergenic
chr20	37227121	37227391	271	*	HyperDMR	chr20	37225577	37229576	4000	+	1to5kb:71039	uc021wdn.1	343578	ARHGAP40	hg19_genes_1to5kb
chr6	108038060	108038330	271	*	HyperDMR	chr6	108029216	108041906	12691	-	intron:226644	uc003pry.4	256380	SCML4	hg19_genes_introns
chr6	108038060	108038330	271	*	HyperDMR	chr6	108029216	108041906	12691	-	intron:226647	uc003prz.4	256380	SCML4	hg19_genes_introns
chr6	108038060	108038330	271	*	HyperDMR	chr6	108029216	108041906	12691	-	intron:226653	uc010kdf.3	256380	SCML4	hg19_genes_introns
chr18	515371	515641	271	*	HypoDMR	chr18	505730	575368	69639	*	intergenic:13392	NA	NA	NA	hg19_genes_intergenic
chr10	27168777	27169046	270	*	HypoDMR	chr10	27155017	27220134	65118	*	intergenic:8332	NA	NA	NA	hg19_genes_intergenic
chr2	209259994	209260263	270	*	HypoDMR	chr2	209224963	209292925	67963	+	intron:83336	uc010zjb.2	5746	PTH2R	hg19_genes_introns
chr13	50107986	50108254	269	*	HyperDMR	chr13	50106082	50108257	2176	-	3UTR:39344	uc001vde.1	55213	RCBTB1	hg19_genes_3UTRs
chr13	50107986	50108254	269	*	HyperDMR	chr13	50106082	50108398	2317	-	exon:463701	uc001vde.1	55213	RCBTB1	hg19_genes_exons
chr12	120570204	120570472	269	*	HypoDMR	chr12	120569827	120572094	2268	-	intron:402904	uc001txo.3	10985	GCN1	hg19_genes_introns
chr1	6067373	6067640	268	*	HypoDMR	chr1	6052849	6100576	47728	+	intron:1587	uc009vlv.2	8514	KCNAB2	hg19_genes_introns
chr12	32963639	32963906	268	*	HypoDMR	chr12	32955491	32974289	18799	-	intron:392028	uc001rlj.4	5318	PKP2	hg19_genes_introns
chr12	32963639	32963906	268	*	HypoDMR	chr12	32955491	32974289	18799	-	intron:392041	uc001rlk.4	5318	PKP2	hg19_genes_introns
chr12	32963639	32963906	268	*	HypoDMR	chr12	32955491	32974289	18799	-	intron:392053	uc010skj.2	5318	PKP2	hg19_genes_introns
chr20	26301555	26301822	268	*	HypoDMR	chr20	26194870	29543690	3348821	*	intergenic:14739	NA	NA	NA	hg19_genes_intergenic
chr14	106570122	106570387	266	*	HyperDMR	chr14	106570278	106570288	11	-	exon:491955	uc031qqx.1	NA	NA	hg19_genes_exons
chr14	106570122	106570387	266	*	HyperDMR	chr14	106570208	106570222	15	-	exon:491956	uc031qqx.1	NA	NA	hg19_genes_exons
chr14	106570122	106570387	266	*	HyperDMR	chr14	106570117	106570122	6	-	exon:491957	uc031qqx.1	NA	NA	hg19_genes_exons
chr14	106570122	106570387	266	*	HyperDMR	chr14	106570123	106570207	85	-	intron:438991	uc031qqx.1	NA	NA	hg19_genes_introns
chr14	106570122	106570387	266	*	HyperDMR	chr14	106570223	106570277	55	-	intron:438992	uc031qqx.1	NA	NA	hg19_genes_introns
chr14	106570122	106570387	266	*	HyperDMR	chr14	106570289	106570532	244	-	intron:438993	uc031qqx.1	NA	NA	hg19_genes_introns
chr3	42387261	42387524	264	*	HyperDMR	chr3	42312663	42438574	125912	*	intergenic:2927	NA	NA	NA	hg19_genes_intergenic
chr10	8825292	8825554	263	*	HyperDMR	chr10	8703795	9400819	697025	*	intergenic:8255	NA	NA	NA	hg19_genes_intergenic
chr2	202149155	202149417	263	*	HypoDMR	chr2	202141692	202149538	7847	+	intron:82166	uc002uxp.1	841	CASP8	hg19_genes_introns
chr2	202149155	202149417	263	*	HypoDMR	chr2	202141692	202149538	7847	+	intron:82174	uc002uxq.1	841	CASP8	hg19_genes_introns
chr2	202149155	202149417	263	*	HypoDMR	chr2	202141692	202149538	7847	+	intron:82183	uc002uxr.1	841	CASP8	hg19_genes_introns
chr2	202149155	202149417	263	*	HypoDMR	chr2	202141692	202149538	7847	+	intron:82194	uc002uxt.1	841	CASP8	hg19_genes_introns
chr2	202149155	202149417	263	*	HypoDMR	chr2	202141828	202149538	7711	+	intron:82202	uc002uxu.1	841	CASP8	hg19_genes_introns
chr2	202149155	202149417	263	*	HypoDMR	chr2	202141692	202149538	7847	+	intron:82216	uc002uxw.1	841	CASP8	hg19_genes_introns
chr2	202149155	202149417	263	*	HypoDMR	chr2	202137500	202149538	12039	+	intron:82235	uc010ftf.2	841	CASP8	hg19_genes_introns
chr7	27181983	27182245	263	*	HypoDMR	chr7	27181782	27185781	4000	+	1to5kb:28151	uc003syp.3	100133311	HOXA-AS3	hg19_genes_1to5kb
chr7	27181983	27182245	263	*	HypoDMR	chr7	27180159	27191193	11035	+	intron:234280	uc003syr.2	100133311	HOXA-AS3	hg19_genes_introns
chr7	27181983	27182245	263	*	HypoDMR	chr7	27181705	27182664	960	-	intron:250127	uc003syn.2	3202	HOXA5	hg19_genes_introns
chr7	158905318	158905580	263	*	HypoDMR	chr7	158902611	158935137	32527	-	intron:261818	uc003woh.3	7434	VIPR2	hg19_genes_introns
chr7	158905318	158905580	263	*	HypoDMR	chr7	158902611	158935137	32527	-	intron:261830	uc010lqx.3	7434	VIPR2	hg19_genes_introns
chr7	158905318	158905580	263	*	HypoDMR	chr7	158902611	158935137	32527	-	intron:261838	uc010lqy.3	7434	VIPR2	hg19_genes_introns
chr1	6798974	6799235	262	*	HypoDMR	chr1	6766967	6840383	73417	*	intergenic:71	NA	NA	NA	hg19_genes_intergenic
chr2	208977191	208977452	262	*	HypoDMR	chr2	208895285	208978852	83568	*	intergenic:2571	NA	NA	NA	hg19_genes_intergenic
chr6	37616359	37616620	262	*	HypoDMR	chr6	37616101	37620100	4000	-	1to5kb:26665	uc003onv.1	266727	MDGA1	hg19_genes_1to5kb
chr6	37616359	37616620	262	*	HypoDMR	chr6	37615101	37616757	1657	-	intron:221535	uc003onu.1	266727	MDGA1	hg19_genes_introns
chr7	4671448	4671709	262	*	HypoDMR	chr7	4308632	4678387	369756	*	intergenic:6090	NA	NA	NA	hg19_genes_intergenic
chr8	7985573	7985833	261	*	HypoDMR	chr8	7951612	8081091	129480	*	intergenic:6926	NA	NA	NA	hg19_genes_intergenic
chr19	17726953	17727212	260	*	HyperDMR	chr19	17722665	17728510	5846	-	intron:558029	uc031rjv.1	23025	UNC13A	hg19_genes_introns
chr19	17726953	17727212	260	*	HyperDMR	chr19	17722665	17728510	5846	-	intron:558070	uc031rjw.1	23025	UNC13A	hg19_genes_introns
chr11	17452792	17453051	260	*	HypoDMR	chr11	17452507	17453750	1244	-	intron:357919	uc001mnc.3	6833	ABCC8	hg19_genes_introns
chr11	17452792	17453051	260	*	HypoDMR	chr11	17452507	17453750	1244	-	intron:357930	uc010rcy.1	6833	ABCC8	hg19_genes_introns
chr22	48314304	48314563	260	*	HypoDMR	chr22	48251350	48665175	413826	*	intergenic:15531	NA	NA	NA	hg19_genes_intergenic
chr3	138581820	138582079	260	*	HypoDMR	chr3	138483202	138654030	170829	*	intergenic:3361	NA	NA	NA	hg19_genes_intergenic
chr19	55477724	55477982	259	*	HyperDMR	chr19	55477711	55477835	125	+	5UTR:93139	uc002qij.3	55655	NLRP2	hg19_genes_5UTRs
chr19	55477724	55477982	259	*	HyperDMR	chr19	55477711	55477835	125	+	5UTR:93141	uc010esn.3	55655	NLRP2	hg19_genes_5UTRs
chr19	55477724	55477982	259	*	HyperDMR	chr19	55477711	55477835	125	+	5UTR:93143	uc010eso.3	55655	NLRP2	hg19_genes_5UTRs
chr19	55477724	55477982	259	*	HyperDMR	chr19	55477711	55477835	125	+	5UTR:93145	uc010esp.3	55655	NLRP2	hg19_genes_5UTRs
chr19	55477724	55477982	259	*	HyperDMR	chr19	55477711	55477835	125	+	5UTR:93147	uc010yfp.2	55655	NLRP2	hg19_genes_5UTRs
chr19	55477724	55477982	259	*	HyperDMR	chr19	55477711	55477835	125	+	exon:618942	uc002qij.3	55655	NLRP2	hg19_genes_exons
chr19	55477724	55477982	259	*	HyperDMR	chr19	55477711	55477835	125	+	exon:618955	uc010esn.3	55655	NLRP2	hg19_genes_exons
chr19	55477724	55477982	259	*	HyperDMR	chr19	55477711	55477835	125	+	exon:618967	uc010eso.3	55655	NLRP2	hg19_genes_exons
chr19	55477724	55477982	259	*	HyperDMR	chr19	55477711	55477835	125	+	exon:618980	uc010esp.3	55655	NLRP2	hg19_genes_exons
chr19	55477724	55477982	259	*	HyperDMR	chr19	55477711	55477835	125	+	exon:618992	uc010yfp.2	55655	NLRP2	hg19_genes_exons
chr19	55477724	55477982	259	*	HyperDMR	chr19	55476746	55481366	4621	+	intron:550818	uc021vbq.1	55655	NLRP2	hg19_genes_introns
chr19	55477724	55477982	259	*	HyperDMR	chr19	55477836	55481366	3531	+	intron:550830	uc002qij.3	55655	NLRP2	hg19_genes_introns
chr19	55477724	55477982	259	*	HyperDMR	chr19	55477836	55481366	3531	+	intron:550842	uc010esn.3	55655	NLRP2	hg19_genes_introns
chr19	55477724	55477982	259	*	HyperDMR	chr19	55477836	55481366	3531	+	intron:550853	uc010eso.3	55655	NLRP2	hg19_genes_introns
chr19	55477724	55477982	259	*	HyperDMR	chr19	55477836	55481366	3531	+	intron:550865	uc010esp.3	55655	NLRP2	hg19_genes_introns
chr19	55477724	55477982	259	*	HyperDMR	chr19	55477836	55481366	3531	+	intron:550876	uc010yfp.2	55655	NLRP2	hg19_genes_introns
chr19	55477724	55477982	259	*	HyperDMR	chr19	55477612	55478611	1000	-	promoter:70299	uc010esl.3	199713	NLRP7	hg19_genes_promoters
chrX	10079769	10080027	259	*	HyperDMR	chrX	10078061	10084457	6397	+	intron:605292	uc004csx.4	55841	WWC3	hg19_genes_introns
chrX	10079769	10080027	259	*	HyperDMR	chrX	10078061	10084457	6397	+	intron:605315	uc010nds.3	55841	WWC3	hg19_genes_introns
chrX	10079769	10080027	259	*	HyperDMR	chrX	10078061	10084457	6397	+	intron:605333	uc010ndt.3	55841	WWC3	hg19_genes_introns
chr18	77917648	77917906	259	*	HypoDMR	chr18	77915117	77917653	2537	-	3UTR:50535	uc002lny.3	84552	PARD6G	hg19_genes_3UTRs
chr18	77917648	77917906	259	*	HypoDMR	chr18	77915117	77918489	3373	-	exon:601436	uc002lny.3	84552	PARD6G	hg19_genes_exons
chr18	77917648	77917906	259	*	HypoDMR	chr18	77906138	77920398	14261	+	intron:530765	uc002lnx.2	100130522	PARD6G-AS1	hg19_genes_introns
chr18	77917648	77917906	259	*	HypoDMR	chr18	77906138	77933762	27625	+	intron:530767	uc010xfo.2	100130522	PARD6G-AS1	hg19_genes_introns
chr3	158431126	158431384	259	*	HypoDMR	chr3	158428723	158431585	2863	-	intron:147569	uc003fci.3	5918	RARRES1	hg19_genes_introns
chr3	158431126	158431384	259	*	HypoDMR	chr3	158428723	158431585	2863	-	intron:147572	uc003fcj.3	5918	RARRES1	hg19_genes_introns
chr10	104813867	104814124	258	*	HyperDMR	chr10	104814086	104814223	138	+	exon:357198	uc001kwm.3	54805	CNNM2	hg19_genes_exons
chr10	104813867	104814124	258	*	HyperDMR	chr10	104814086	104814223	138	+	exon:357206	uc001kwn.3	54805	CNNM2	hg19_genes_exons
chr10	104813867	104814124	258	*	HyperDMR	chr10	104809608	104814085	4478	+	intron:318304	uc001kwm.3	54805	CNNM2	hg19_genes_introns
chr10	104813867	104814124	258	*	HyperDMR	chr10	104809608	104814085	4478	+	intron:318311	uc001kwn.3	54805	CNNM2	hg19_genes_introns
chr14	91138164	91138421	258	*	HypoDMR	chr14	91124732	91142866	18135	-	intron:434137	uc010ats.3	145567	TTC7B	hg19_genes_introns
chr14	91138164	91138421	258	*	HypoDMR	chr14	91124732	91142866	18135	-	intron:434150	uc001xyp.3	145567	TTC7B	hg19_genes_introns
chr15	86314985	86315242	258	*	HypoDMR	chr15	86314042	86318041	4000	-	1to5kb:56593	uc021stw.1	NA	NA	hg19_genes_1to5kb
chr15	86314985	86315242	258	*	HypoDMR	chr15	86314810	86318809	4000	-	1to5kb:56594	uc021stx.1	100302121	MIR1276	hg19_genes_1to5kb
chr15	86314985	86315242	258	*	HypoDMR	chr15	86313052	86337996	24945	-	intron:462572	uc002bly.3	64410	KLHL25	hg19_genes_introns
chr16	419973	420230	258	*	HypoDMR	chr16	420219	420225	7	-	5UTR:80338	uc002cgs.2	10573	MRPL28	hg19_genes_5UTRs
chr16	419973	420230	258	*	HypoDMR	chr16	419931	420225	295	-	exon:537504	uc002cgs.2	10573	MRPL28	hg19_genes_exons
chr16	419973	420230	258	*	HypoDMR	chr16	420226	420498	273	-	intron:478601	uc002cgs.2	10573	MRPL28	hg19_genes_introns
chr19	28817014	28817271	258	*	HypoDMR	chr19	28297183	28926295	629113	*	intergenic:14057	NA	NA	NA	hg19_genes_intergenic
chr5	180598012	180598268	257	*	HypoDMR	chr5	180595650	180599649	4000	+	1to5kb:21984	uc021yjw.1	NA	NA	hg19_genes_1to5kb
chr6	110721061	110721317	257	*	HypoDMR	chr6	110644076	110729536	85461	-	intron:227030	uc003pub.2	728464	METTL24	hg19_genes_introns
chr6	110721061	110721317	257	*	HypoDMR	chr6	110714546	110725976	11431	-	intron:227032	uc003puc.3	8528	DDO	hg19_genes_introns
chr6	110721061	110721317	257	*	HypoDMR	chr6	110714546	110729536	14991	-	intron:227036	uc003pud.3	8528	DDO	hg19_genes_introns
chrX	10079082	10079336	255	*	HyperDMR	chrX	10078061	10084457	6397	+	intron:605292	uc004csx.4	55841	WWC3	hg19_genes_introns
chrX	10079082	10079336	255	*	HyperDMR	chrX	10078061	10084457	6397	+	intron:605315	uc010nds.3	55841	WWC3	hg19_genes_introns
chrX	10079082	10079336	255	*	HyperDMR	chrX	10078061	10084457	6397	+	intron:605333	uc010ndt.3	55841	WWC3	hg19_genes_introns
chr1	26645566	26645819	254	*	HyperDMR	chr1	26645757	26649756	4000	-	1to5kb:4758	uc001bma.3	91544	UBXN11	hg19_genes_1to5kb
chr1	26645566	26645819	254	*	HyperDMR	chr1	26645019	26645690	672	+	exon:6352	uc009vsg.1	1043	CD52	hg19_genes_exons
chr1	26645566	26645819	254	*	HyperDMR	chr1	26644563	26646661	2099	+	intron:5659	uc001bmc.3	1043	CD52	hg19_genes_introns
chr1	26645566	26645819	254	*	HyperDMR	chr1	26644757	26645756	1000	-	promoter:4758	uc001bma.3	91544	UBXN11	hg19_genes_promoters
chr17	21281690	21281942	253	*	HyperDMR	chr17	21280226	21311830	31605	+	intron:494157	uc002gyv.1	3768	KCNJ12	hg19_genes_introns
chr2	111174741	111174993	253	*	HyperDMR	chr2	111144975	111181237	36263	-	intron:98246	uc002tft.1	100271835	LIMS3-LOC440895	hg19_genes_introns
chr2	111174741	111174993	253	*	HyperDMR	chr2	111164380	111181237	16858	-	intron:98250	uc010fjz.2	100271835	LIMS3-LOC440895	hg19_genes_introns
chr2	111174741	111174993	253	*	HyperDMR	chr2	111165597	111181237	15641	-	intron:98251	uc010fka.1	100271835	LIMS3-LOC440895	hg19_genes_introns
chr12	124473793	124474045	253	*	HypoDMR	chr12	124472686	124495927	23242	+	intron:387239	uc001uga.3	144348	ZNF664	hg19_genes_introns
chr12	124473793	124474045	253	*	HypoDMR	chr12	124472686	124495927	23242	+	intron:387243	uc001ugb.3	144348	ZNF664	hg19_genes_introns
chr12	124473793	124474045	253	*	HypoDMR	chr12	124458568	124634140	175573	+	intron:387246	uc021rfy.1	100533183	ZNF664-RFLNA	hg19_genes_introns
chr12	8574910	8575161	252	*	HypoDMR	chr12	8554400	8603590	49191	*	intergenic:9892	NA	NA	NA	hg19_genes_intergenic
chrX	153362608	153362858	251	*	HyperDMR	chrX	153357766	153363060	5295	-	intron:626027	uc004fjv.2	4204	MECP2	hg19_genes_introns
chrX	153362608	153362858	251	*	HyperDMR	chrX	153298009	153363060	65052	-	intron:626029	uc004fjw.2	4204	MECP2	hg19_genes_introns
chr3	195682358	195682608	251	*	HypoDMR	chr3	195643817	195686791	42975	*	intergenic:3624	NA	NA	NA	hg19_genes_intergenic
chr10	51503461	51503710	250	*	HyperDMR	chr10	51387764	51732771	345008	+	intron:312101	uc001jin.3	NA	NA	hg19_genes_introns
chr10	51503461	51503710	250	*	HyperDMR	chr10	51387764	51732771	345008	+	intron:312107	uc010qha.2	NA	NA	hg19_genes_introns
chr10	51503461	51503710	250	*	HyperDMR	chr10	51387764	51729801	342038	+	intron:312112	uc010qhb.2	NA	NA	hg19_genes_introns
chr10	51503461	51503710	250	*	HyperDMR	chr10	51387764	51732771	345008	+	intron:312117	uc010qhc.2	NA	NA	hg19_genes_introns
chr10	51503461	51503710	250	*	HyperDMR	chr10	51371167	51729922	358756	-	intron:326389	uc001jih.3	8505	PARG	hg19_genes_introns
chr17	75371872	75372121	250	*	HyperDMR	chr17	75303280	75398140	94861	+	intron:505094	uc002jts.4	10801	SEPTIN9	hg19_genes_introns
chr17	75371872	75372121	250	*	HyperDMR	chr17	75277637	75398140	120504	+	intron:505104	uc010wtk.2	10801	SEPTIN9	hg19_genes_introns
chr17	75371872	75372121	250	*	HyperDMR	chr17	75303280	75398140	94861	+	intron:505115	uc002jtt.4	10801	SEPTIN9	hg19_genes_introns
chr17	75371872	75372121	250	*	HyperDMR	chr17	75316431	75398140	81710	+	intron:505125	uc002jtu.4	10801	SEPTIN9	hg19_genes_introns
chr17	75371872	75372121	250	*	HyperDMR	chr17	75369635	75398140	28506	+	intron:505135	uc002jtv.3	10801	SEPTIN9	hg19_genes_introns
chr17	75371872	75372121	250	*	HyperDMR	chr17	75371165	75372164	1000	+	promoter:62076	uc002jtw.3	10801	SEPTIN9	hg19_genes_promoters
chr19	41808765	41809014	250	*	HyperDMR	chr19	41808570	41808854	285	+	exon:613314	uc002opz.4	11100	HNRNPUL1	hg19_genes_exons
chr19	41808765	41809014	250	*	HyperDMR	chr19	41808570	41808854	285	+	exon:613329	uc002oqa.4	11100	HNRNPUL1	hg19_genes_exons
chr19	41808765	41809014	250	*	HyperDMR	chr19	41808570	41808854	285	+	exon:613354	uc002oqb.4	11100	HNRNPUL1	hg19_genes_exons
chr19	41808765	41809014	250	*	HyperDMR	chr19	41808570	41808854	285	+	exon:613369	uc010ehm.3	11100	HNRNPUL1	hg19_genes_exons
chr19	41808765	41809014	250	*	HyperDMR	chr19	41808570	41808854	285	+	exon:613383	uc002oqc.4	11100	HNRNPUL1	hg19_genes_exons
chr19	41808765	41809014	250	*	HyperDMR	chr19	41808570	41808854	285	+	exon:613398	uc002oqd.4	11100	HNRNPUL1	hg19_genes_exons
chr19	41808765	41809014	250	*	HyperDMR	chr19	41808570	41808854	285	+	exon:613416	uc010ehn.3	11100	HNRNPUL1	hg19_genes_exons
chr19	41808765	41809014	250	*	HyperDMR	chr19	41808570	41808854	285	+	exon:613431	uc010xvy.2	11100	HNRNPUL1	hg19_genes_exons
chr19	41808765	41809014	250	*	HyperDMR	chr19	41808570	41808854	285	+	exon:613444	uc010ehp.3	11100	HNRNPUL1	hg19_genes_exons
chr19	41808765	41809014	250	*	HyperDMR	chr19	41808298	41808854	557	+	exon:613447	uc002oqf.4	11100	HNRNPUL1	hg19_genes_exons
chr19	41808765	41809014	250	*	HyperDMR	chr19	41808855	41809876	1022	+	intron:546010	uc002opz.4	11100	HNRNPUL1	hg19_genes_introns
chr19	41808765	41809014	250	*	HyperDMR	chr19	41808855	41809876	1022	+	intron:546024	uc002oqa.4	11100	HNRNPUL1	hg19_genes_introns
chr19	41808765	41809014	250	*	HyperDMR	chr19	41808855	41809876	1022	+	intron:546047	uc002oqb.4	11100	HNRNPUL1	hg19_genes_introns
chr19	41808765	41809014	250	*	HyperDMR	chr19	41808855	41809876	1022	+	intron:546061	uc010ehm.3	11100	HNRNPUL1	hg19_genes_introns
chr19	41808765	41809014	250	*	HyperDMR	chr19	41808855	41809876	1022	+	intron:546074	uc002oqc.4	11100	HNRNPUL1	hg19_genes_introns
chr19	41808765	41809014	250	*	HyperDMR	chr19	41808855	41809876	1022	+	intron:546088	uc002oqd.4	11100	HNRNPUL1	hg19_genes_introns
chr19	41808765	41809014	250	*	HyperDMR	chr19	41770598	41811580	40983	+	intron:546091	uc002oqe.4	11100	HNRNPUL1	hg19_genes_introns
chr19	41808765	41809014	250	*	HyperDMR	chr19	41808855	41809876	1022	+	intron:546104	uc010ehn.3	11100	HNRNPUL1	hg19_genes_introns
chr19	41808765	41809014	250	*	HyperDMR	chr19	41808855	41809876	1022	+	intron:546118	uc010xvy.2	11100	HNRNPUL1	hg19_genes_introns
chr19	41808765	41809014	250	*	HyperDMR	chr19	41808855	41809876	1022	+	intron:546130	uc010ehp.3	11100	HNRNPUL1	hg19_genes_introns
chr19	41808765	41809014	250	*	HyperDMR	chr19	41808855	41809876	1022	+	intron:546132	uc002oqf.4	11100	HNRNPUL1	hg19_genes_introns
chr2	110829729	110829978	250	*	HyperDMR	chr2	110828620	110832619	4000	-	1to5kb:11752	uc021vmd.1	100422994	MIR4267	hg19_genes_1to5kb
chr6	31784883	31785132	250	*	HypoDMR	chr6	31783836	31787835	4000	-	1to5kb:26307	uc003nxh.3	3305	HSPA1L	hg19_genes_1to5kb
chr6	31784883	31785132	250	*	HypoDMR	chr6	31784502	31788501	4000	-	1to5kb:26308	uc010jte.3	3305	HSPA1L	hg19_genes_1to5kb
chr6	31784883	31785132	250	*	HypoDMR	chr6	31783291	31785719	2429	+	exon:229138	uc003nxj.3	3303	HSPA1A	hg19_genes_exons
chr6	31784883	31785132	250	*	HypoDMR	chr6	31784524	31785360	837	+	exon:229140	uc011doj.1	NA	NA	hg19_genes_exons
chr6	31784883	31785132	250	*	HypoDMR	chr6	31784104	31785717	1614	+	exon:229142	uc003nxi.1	NA	NA	hg19_genes_exons
chr6	31784883	31785132	250	*	HypoDMR	chr6	31783647	31785722	2076	-	exon:245461	uc011dok.1	NA	NA	hg19_genes_exons
chr6	56557360	56557609	250	*	HypoDMR	chr6	56557186	56558101	916	-	exon:250801	uc003pde.2	667	DST	hg19_genes_exons
chr6	56557360	56557609	250	*	HypoDMR	chr6	56535606	56564450	28845	-	intron:223575	uc021zaz.2	667	DST	hg19_genes_introns
chr6	56557360	56557609	250	*	HypoDMR	chr6	56535606	56564450	28845	-	intron:223668	uc021zay.2	667	DST	hg19_genes_introns
chr6	56557360	56557609	250	*	HypoDMR	chr6	56535606	56564450	28845	-	intron:223762	uc021zba.2	667	DST	hg19_genes_introns
chr6	56557360	56557609	250	*	HypoDMR	chr6	56535606	56564450	28845	-	intron:223874	uc011dxl.1	667	DST	hg19_genes_introns
chr9	69458198	69458447	250	*	HypoDMR	chr9	69456360	69469939	13580	*	intergenic:7765	NA	NA	NA	hg19_genes_intergenic
chr19	10117056	10117304	249	*	HyperDMR	chr19	10116908	10120973	4066	-	intron:555133	uc002mmq.1	50509	COL5A3	hg19_genes_introns
chr6	139178915	139179163	249	*	HyperDMR	chr6	139175292	139183763	8472	+	intron:213392	uc003qif.2	345930	ECT2L	hg19_genes_introns
chr6	139178915	139179163	249	*	HyperDMR	chr6	139175292	139183763	8472	+	intron:213412	uc021zfx.1	345930	ECT2L	hg19_genes_introns
chr6	139178915	139179163	249	*	HyperDMR	chr6	139175292	139183763	8472	+	intron:213430	uc011edq.1	345930	ECT2L	hg19_genes_introns
chrX	48290501	48290749	249	*	HyperDMR	chrX	48276356	48316926	40571	*	intergenic:15766	NA	NA	NA	hg19_genes_intergenic
chrX	50558226	50558474	249	*	HyperDMR	chrX	50558045	50562044	4000	-	1to5kb:77366	uc004dpd.3	57477	SHROOM4	hg19_genes_1to5kb
chrX	50558226	50558474	249	*	HyperDMR	chrX	50558045	50562044	4000	-	1to5kb:77367	uc004dpe.2	57477	SHROOM4	hg19_genes_1to5kb
chr1	121400471	121400719	249	*	HypoDMR	chr1	121313687	142613798	21300112	*	intergenic:857	NA	NA	NA	hg19_genes_intergenic
chr12	127763394	127763642	249	*	HypoDMR	chr12	127549943	128361161	811219	*	intergenic:10587	NA	NA	NA	hg19_genes_intergenic
chr1	36825640	36825887	248	*	HyperDMR	chr1	36824424	36826821	2398	-	intron:41355	uc001cak.1	83931	STK40	hg19_genes_introns
chr1	36825640	36825887	248	*	HyperDMR	chr1	36824439	36826821	2383	-	intron:41366	uc001cal.1	83931	STK40	hg19_genes_introns
chr1	36825640	36825887	248	*	HyperDMR	chr1	36824424	36826821	2398	-	intron:41376	uc001cam.1	83931	STK40	hg19_genes_introns
chr1	36825640	36825887	248	*	HyperDMR	chr1	36824424	36826821	2398	-	intron:41385	uc001can.1	83931	STK40	hg19_genes_introns
chr2	134326668	134326915	248	*	HyperDMR	chr2	134326032	134327031	1000	-	promoter:11997	uc002ttp.3	344148	NCKAP5	hg19_genes_promoters
chr2	134326668	134326915	248	*	HyperDMR	chr2	134326032	134327031	1000	-	promoter:11998	uc002ttq.3	344148	NCKAP5	hg19_genes_promoters
chr2	134326668	134326915	248	*	HyperDMR	chr2	134326032	134327031	1000	-	promoter:12000	uc002ttt.1	344148	NCKAP5	hg19_genes_promoters
chr9	67756346	67756593	248	*	HyperDMR	chr9	67294493	67784943	490451	*	intergenic:7754	NA	NA	NA	hg19_genes_intergenic
chr19	37787014	37787260	247	*	HypoDMR	chr19	37764913	37798738	33826	*	intergenic:14146	NA	NA	NA	hg19_genes_intergenic
chr20	61667710	61667956	247	*	HypoDMR	chr20	61664363	61668362	4000	+	1to5kb:71443	uc021wfz.1	100144597	LINC01056	hg19_genes_1to5kb
chr20	61667710	61667956	247	*	HypoDMR	chr20	61667400	61668380	981	-	exon:655062	uc002yed.3	100144596	LINC00029	hg19_genes_exons
chr20	61667710	61667956	247	*	HypoDMR	chr20	61640826	61711343	70518	+	intron:574967	uc002yec.1	63930	LINC01749	hg19_genes_introns
chr3	193989093	193989339	247	*	HypoDMR	chr3	193856402	194017423	161022	*	intergenic:3606	NA	NA	NA	hg19_genes_intergenic
chr8	145326211	145326456	246	*	HyperDMR	chr8	145319975	145331099	11125	-	intron:281201	uc003zbm.3	NA	NA	hg19_genes_introns
chr10	31040864	31041109	246	*	HypoDMR	chr10	31005943	31133564	127622	*	intergenic:8352	NA	NA	NA	hg19_genes_intergenic
chr7	27153637	27153882	246	*	HypoDMR	chr7	27150380	27159134	8755	-	intron:250122	uc011jzl.2	3200	HOXA3	hg19_genes_introns
chr7	27153637	27153882	246	*	HypoDMR	chr7	27150380	27162177	11798	-	intron:250124	uc003syk.3	3200	HOXA3	hg19_genes_introns
chr3	88533490	88533734	245	*	HyperDMR	chr3	88207116	89151673	944558	*	intergenic:3120	NA	NA	NA	hg19_genes_intergenic
chr7	42604712	42604956	245	*	HyperDMR	chr7	42281619	42948871	667253	*	intergenic:6268	NA	NA	NA	hg19_genes_intergenic
chr1	205494763	205495007	245	*	HypoDMR	chr1	205494324	205495192	869	+	intron:28919	uc010pri.2	5129	CDK18	hg19_genes_introns
chr1	205494763	205495007	245	*	HypoDMR	chr1	205494324	205495192	869	+	intron:28926	uc001hcp.3	5129	CDK18	hg19_genes_introns
chr1	205494763	205495007	245	*	HypoDMR	chr1	205494324	205495192	869	+	intron:28941	uc001hcq.3	5129	CDK18	hg19_genes_introns
chr1	205494763	205495007	245	*	HypoDMR	chr1	205494324	205495192	869	+	intron:28956	uc001hcr.3	5129	CDK18	hg19_genes_introns
chr1	205494763	205495007	245	*	HypoDMR	chr1	205494324	205495192	869	+	intron:28970	uc010prj.2	5129	CDK18	hg19_genes_introns
chr1	205494763	205495007	245	*	HypoDMR	chr1	205494324	205495192	869	+	intron:28983	uc001hcs.3	5129	CDK18	hg19_genes_introns
chr1	205494763	205495007	245	*	HypoDMR	chr1	205494324	205495192	869	+	intron:28996	uc009xbm.1	5129	CDK18	hg19_genes_introns
chr16	67150959	67151203	245	*	HypoDMR	chr16	67148998	67152997	4000	+	1to5kb:58173	uc002ere.1	80262	PHAF1	hg19_genes_1to5kb
chr16	67150959	67151203	245	*	HypoDMR	chr16	67144143	67154014	9872	+	intron:474109	uc002erc.3	80262	PHAF1	hg19_genes_introns
chr16	67150959	67151203	245	*	HypoDMR	chr16	67144143	67154014	9872	+	intron:474124	uc002erd.3	80262	PHAF1	hg19_genes_introns
chr19	54890883	54891127	245	*	HypoDMR	chr19	54887166	54921604	34439	*	intergenic:14472	NA	NA	NA	hg19_genes_intergenic
chr22	50050186	50050430	245	*	HypoDMR	chr22	49834862	50051052	216191	-	intron:603810	uc003biq.3	NA	NA	hg19_genes_introns
chr22	50050186	50050430	245	*	HypoDMR	chr22	50018585	50051052	32468	-	intron:603813	uc003bit.3	348645	MIR3667HG	hg19_genes_introns
chr5	140089904	140090148	245	*	HypoDMR	chr5	140089861	140090860	1000	+	promoter:21391	uc011czv.1	56664	VTRNA1-1	hg19_genes_promoters
chr1	161414031	161414273	243	*	HyperDMR	chr1	161413741	161417740	4000	+	1to5kb:2896	uc021pci.1	NA	NA	hg19_genes_1to5kb
chr1	161414031	161414273	243	*	HyperDMR	chr1	161411033	161415032	4000	-	1to5kb:6972	uc021pcb.1	NA	NA	hg19_genes_1to5kb
chr1	161414031	161414273	243	*	HyperDMR	chr1	161411687	161415686	4000	-	1to5kb:6973	uc021pcc.1	NA	NA	hg19_genes_1to5kb
chr6	13428940	13429182	243	*	HyperDMR	chr6	13365895	13486242	120348	-	intron:217041	uc003nas.2	54438	GFOD1	hg19_genes_introns
chr6	13428940	13429182	243	*	HyperDMR	chr6	13365895	13486869	120975	-	intron:217042	uc003nat.2	54438	GFOD1	hg19_genes_introns
chr1	23797220	23797462	243	*	HypoDMR	chr1	23782688	23810528	27841	-	intron:38839	uc010odz.1	55616	ASAP3	hg19_genes_introns
chr1	23797220	23797462	243	*	HypoDMR	chr1	23782688	23810497	27810	-	intron:38863	uc001bha.2	55616	ASAP3	hg19_genes_introns
chr1	23797220	23797462	243	*	HypoDMR	chr1	23782688	23810497	27810	-	intron:38886	uc010oea.1	55616	ASAP3	hg19_genes_introns
chr1	23797220	23797462	243	*	HypoDMR	chr1	23782688	23810497	27810	-	intron:38891	uc001bhc.1	55616	ASAP3	hg19_genes_introns
chr2	110255563	110255805	243	*	HypoDMR	chr2	110107393	110259079	151687	+	intron:74975	uc010ywt.1	344558	SH3RF3	hg19_genes_introns
chr10	51544471	51544712	242	*	HyperDMR	chr10	51544553	51548552	4000	+	1to5kb:38090	uc001jiq.3	4477	MSMB	hg19_genes_1to5kb
chr10	51544471	51544712	242	*	HyperDMR	chr10	51544553	51548552	4000	+	1to5kb:38091	uc001jir.3	4477	MSMB	hg19_genes_1to5kb
chr10	51544471	51544712	242	*	HyperDMR	chr10	51387764	51732771	345008	+	intron:312101	uc001jin.3	NA	NA	hg19_genes_introns
chr10	51544471	51544712	242	*	HyperDMR	chr10	51387764	51732771	345008	+	intron:312107	uc010qha.2	NA	NA	hg19_genes_introns
chr10	51544471	51544712	242	*	HyperDMR	chr10	51387764	51729801	342038	+	intron:312112	uc010qhb.2	NA	NA	hg19_genes_introns
chr10	51544471	51544712	242	*	HyperDMR	chr10	51387764	51732771	345008	+	intron:312117	uc010qhc.2	NA	NA	hg19_genes_introns
chr10	51544471	51544712	242	*	HyperDMR	chr10	51371167	51729922	358756	-	intron:326389	uc001jih.3	8505	PARG	hg19_genes_introns
chr14	75428895	75429136	242	*	HyperDMR	chr14	75427468	75464611	37144	*	intergenic:11299	NA	NA	NA	hg19_genes_intergenic
chr7	1209321	1209562	242	*	HyperDMR	chr7	1205595	1267653	62059	*	intergenic:6070	NA	NA	NA	hg19_genes_intergenic
chr14	100816771	100817011	241	*	HypoDMR	chr14	100813184	100820023	6840	-	intron:435603	uc001yhg.2	7453	WARS1	hg19_genes_introns
chr14	100816771	100817011	241	*	HypoDMR	chr14	100813184	100820023	6840	-	intron:435614	uc001yhh.1	7453	WARS1	hg19_genes_introns
chr14	100816771	100817011	241	*	HypoDMR	chr14	100813184	100820023	6840	-	intron:435624	uc001yhi.1	7453	WARS1	hg19_genes_introns
chr14	100816771	100817011	241	*	HypoDMR	chr14	100813184	100820023	6840	-	intron:435633	uc001yhk.1	7453	WARS1	hg19_genes_introns
chr14	100816771	100817011	241	*	HypoDMR	chr14	100813184	100820023	6840	-	intron:435642	uc001yhl.1	7453	WARS1	hg19_genes_introns
chr10	15296733	15296972	240	*	HyperDMR	chr10	15296720	15296878	159	-	exon:362397	uc001iob.3	221061	FAM171A1	hg19_genes_exons
chr10	15296733	15296972	240	*	HyperDMR	chr10	15296879	15317853	20975	-	intron:322983	uc001iob.3	221061	FAM171A1	hg19_genes_introns
chr2	193373646	193373885	240	*	HyperDMR	chr2	193064645	193609570	544926	*	intergenic:2503	NA	NA	NA	hg19_genes_intergenic
chr20	1111663	1111902	240	*	HyperDMR	chr20	1110483	1114482	4000	+	1to5kb:70501	uc002wep.4	9491	PSMF1	hg19_genes_1to5kb
chr20	1111663	1111902	240	*	HyperDMR	chr20	1108152	1115763	7612	+	intron:567622	uc010zpo.2	9491	PSMF1	hg19_genes_introns
chr20	1111663	1111902	240	*	HyperDMR	chr20	1108152	1115763	7612	+	intron:567629	uc002wel.4	9491	PSMF1	hg19_genes_introns
chr20	1111663	1111902	240	*	HyperDMR	chr20	1108152	1143773	35622	+	intron:567635	uc010zpp.2	9491	PSMF1	hg19_genes_introns
chr20	1111663	1111902	240	*	HyperDMR	chr20	1108152	1115763	7612	+	intron:567640	uc002wen.4	9491	PSMF1	hg19_genes_introns
chr5	132919181	132919420	240	*	HyperDMR	chr5	132902911	132939548	36638	-	intron:196161	uc003kyn.1	23105	FSTL4	hg19_genes_introns
chr5	151169717	151169956	240	*	HypoDMR	chr5	151169884	151169965	82	+	5UTR:31105	uc010jhz.3	10146	G3BP1	hg19_genes_5UTRs
chr5	151169717	151169956	240	*	HypoDMR	chr5	151169884	151169965	82	+	5UTR:31111	uc011dcu.2	10146	G3BP1	hg19_genes_5UTRs
chr5	151169717	151169956	240	*	HypoDMR	chr5	151169884	151169965	82	+	exon:208061	uc010jhy.1	10146	G3BP1	hg19_genes_exons
chr5	151169717	151169956	240	*	HypoDMR	chr5	151169884	151169965	82	+	exon:208065	uc003lum.3	10146	G3BP1	hg19_genes_exons
chr5	151169717	151169956	240	*	HypoDMR	chr5	151169884	151169965	82	+	exon:208077	uc003lun.3	10146	G3BP1	hg19_genes_exons
chr5	151169717	151169956	240	*	HypoDMR	chr5	151169884	151169965	82	+	exon:208089	uc010jhz.3	10146	G3BP1	hg19_genes_exons
chr5	151169717	151169956	240	*	HypoDMR	chr5	151169884	151169965	82	+	exon:208100	uc011dcu.2	10146	G3BP1	hg19_genes_exons
chr5	151169717	151169956	240	*	HypoDMR	chr5	151166277	151169883	3607	+	intron:186420	uc010jhy.1	10146	G3BP1	hg19_genes_introns
chr5	151169717	151169956	240	*	HypoDMR	chr5	151166277	151169883	3607	+	intron:186423	uc003lum.3	10146	G3BP1	hg19_genes_introns
chr5	151169717	151169956	240	*	HypoDMR	chr5	151166277	151169883	3607	+	intron:186434	uc003lun.3	10146	G3BP1	hg19_genes_introns
chr5	151169717	151169956	240	*	HypoDMR	chr5	151166277	151169883	3607	+	intron:186445	uc010jhz.3	10146	G3BP1	hg19_genes_introns
chr5	151169717	151169956	240	*	HypoDMR	chr5	151166277	151169883	3607	+	intron:186455	uc011dcu.2	10146	G3BP1	hg19_genes_introns
chr8	58055839	58056078	240	*	HypoDMR	chr8	57911431	58126647	215217	*	intergenic:7148	NA	NA	NA	hg19_genes_intergenic
chrX	68525829	68526068	240	*	HypoDMR	chrX	68429768	68720077	290310	*	intergenic:15879	NA	NA	NA	hg19_genes_intergenic
chr4	25429905	25430143	239	*	HypoDMR	chr4	25420121	25652434	232314	*	intergenic:3782	NA	NA	NA	hg19_genes_intergenic
chr19	50937906	50938143	238	*	HyperDMR	chr19	50936230	50938417	2188	+	intron:549484	uc002psf.2	4606	MYBPC2	hg19_genes_introns
chr20	48890087	48890324	238	*	HypoDMR	chr20	48884201	48892182	7982	+	intron:573926	uc010zyr.2	NA	NA	hg19_genes_introns
chr1	17003132	17003368	237	*	HyperDMR	chr1	17002750	17006749	4000	+	1to5kb:469	uc021ogy.1	100500876	MIR3675	hg19_genes_1to5kb
chr10	12869757	12869993	237	*	HyperDMR	chr10	12867690	12870767	3078	+	intron:308991	uc001ilo.3	57118	CAMK1D	hg19_genes_introns
chr9	111278563	111278799	237	*	HyperDMR	chr9	110686260	111616868	930609	*	intergenic:7967	NA	NA	NA	hg19_genes_intergenic
chr16	31160905	31161141	237	*	HypoDMR	chr16	31161017	31161052	36	-	exon:543783	uc002ebd.4	146547	PRSS36	hg19_genes_exons
chr16	31160905	31161141	237	*	HypoDMR	chr16	31161017	31161052	36	-	exon:543798	uc010vfg.3	146547	PRSS36	hg19_genes_exons
chr16	31160905	31161141	237	*	HypoDMR	chr16	31161017	31161052	36	-	exon:543813	uc010vfh.3	146547	PRSS36	hg19_genes_exons
chr16	31160905	31161141	237	*	HypoDMR	chr16	31160820	31161016	197	-	intron:484175	uc002ebd.4	146547	PRSS36	hg19_genes_introns
chr16	31160905	31161141	237	*	HypoDMR	chr16	31161053	31161319	267	-	intron:484176	uc002ebd.4	146547	PRSS36	hg19_genes_introns
chr16	31160905	31161141	237	*	HypoDMR	chr16	31160820	31161016	197	-	intron:484189	uc010vfg.3	146547	PRSS36	hg19_genes_introns
chr16	31160905	31161141	237	*	HypoDMR	chr16	31161053	31161319	267	-	intron:484190	uc010vfg.3	146547	PRSS36	hg19_genes_introns
chr16	31160905	31161141	237	*	HypoDMR	chr16	31160820	31161016	197	-	intron:484202	uc010vfh.3	146547	PRSS36	hg19_genes_introns
chr16	31160905	31161141	237	*	HypoDMR	chr16	31161053	31161319	267	-	intron:484203	uc010vfh.3	146547	PRSS36	hg19_genes_introns
chr16	31160905	31161141	237	*	HypoDMR	chr16	31160856	31161855	1000	-	promoter:59442	uc010vff.3	146547	PRSS36	hg19_genes_promoters
chr22	20427673	20427909	237	*	HypoDMR	chr22	20425568	20429567	4000	-	1to5kb:74561	uc010gsk.2	728233	PI4KAP1	hg19_genes_1to5kb
chr22	20427673	20427909	237	*	HypoDMR	chr22	20427640	20427815	176	-	exon:674283	uc010gsl.3	728233	PI4KAP1	hg19_genes_exons
chr22	20427673	20427909	237	*	HypoDMR	chr22	20427816	20428815	1000	-	promoter:74562	uc010gsl.3	728233	PI4KAP1	hg19_genes_promoters
chr8	23030507	23030741	235	*	HyperDMR	chr8	23026544	23048969	22426	*	intergenic:7008	NA	NA	NA	hg19_genes_intergenic
chr12	1640961	1641195	235	*	HypoDMR	chr12	1616485	1675158	58674	*	intergenic:9828	NA	NA	NA	hg19_genes_intergenic
chr2	100879172	100879406	235	*	HypoDMR	chr2	100867947	100889752	21806	*	intergenic:2118	NA	NA	NA	hg19_genes_intergenic
chr6	37617203	37617437	235	*	HypoDMR	chr6	37616101	37620100	4000	-	1to5kb:26665	uc003onv.1	266727	MDGA1	hg19_genes_1to5kb
chr6	37617203	37617437	235	*	HypoDMR	chr6	37617043	37617884	842	-	intron:221536	uc003onu.1	266727	MDGA1	hg19_genes_introns
chr1	1823719	1823951	233	*	HyperDMR	chr1	1823527	1827526	4000	-	1to5kb:4233	uc001aif.3	2782	GNB1	hg19_genes_1to5kb
chr1	1823719	1823951	233	*	HyperDMR	chr1	1823527	1827526	4000	-	1to5kb:4234	uc009vky.3	2782	GNB1	hg19_genes_1to5kb
chr19	1863874	1864106	233	*	HyperDMR	chr19	1863565	1864564	1000	-	promoter:68247	uc002luc.3	83855	KLF16	hg19_genes_promoters
chr20	5278861	5279093	233	*	HyperDMR	chr20	5178534	5282685	104152	*	intergenic:14630	NA	NA	NA	hg19_genes_intergenic
chr17	15689518	15689749	232	*	HyperDMR	chr17	15689164	15690163	1000	+	promoter:60515	uc002gpc.3	4213	MEIS3P1	hg19_genes_promoters
chr9	127600861	127601092	232	*	HypoDMR	chr9	127577160	127610695	33536	*	intergenic:8067	NA	NA	NA	hg19_genes_intergenic
chr5	70362810	70363040	231	*	HyperDMR	chr5	70272886	70400570	127685	-	intron:192839	uc003kat.1	4671	NAIP	hg19_genes_introns
chr5	70362810	70363040	231	*	HyperDMR	chr5	70361050	70363320	2271	-	intron:192856	uc003kau.4	2966	GTF2H2	hg19_genes_introns
chr5	70362810	70363040	231	*	HyperDMR	chr5	70358624	70363320	4697	-	intron:192871	uc003kav.4	2966	GTF2H2	hg19_genes_introns
chr5	70362810	70363040	231	*	HyperDMR	chr5	70358624	70363320	4697	-	intron:192885	uc011crt.2	2966	GTF2H2	hg19_genes_introns
chr5	70362810	70363040	231	*	HyperDMR	chr5	70358624	70363481	4858	-	intron:192892	uc003kay.1	2966	GTF2H2	hg19_genes_introns
chr5	70362810	70363040	231	*	HyperDMR	chr5	70358624	70363481	4858	-	intron:192898	uc003kaz.3	2966	GTF2H2	hg19_genes_introns
chr20	61642172	61642401	230	*	HypoDMR	chr20	61639388	61643387	4000	-	1to5kb:72445	uc002yeb.2	128408	BHLHE23	hg19_genes_1to5kb
chr20	61642172	61642401	230	*	HypoDMR	chr20	61640826	61711343	70518	+	intron:574967	uc002yec.1	63930	LINC01749	hg19_genes_introns
chr6	150444971	150445200	230	*	HypoDMR	chr6	150395284	150459187	63904	*	intergenic:5972	NA	NA	NA	hg19_genes_intergenic
chr9	40912016	40912245	230	*	HypoDMR	chr9	40841416	41321106	479691	*	intergenic:7708	NA	NA	NA	hg19_genes_intergenic
chr11	64377230	64377458	229	*	HyperDMR	chr11	64375555	64387765	12211	-	intron:362115	uc001oao.3	9379	NRXN2	hg19_genes_introns
chr11	64377230	64377458	229	*	HyperDMR	chr11	64375555	64387765	12211	-	intron:362117	uc001oap.3	9379	NRXN2	hg19_genes_introns
chr11	64377230	64377458	229	*	HyperDMR	chr11	64375555	64387765	12211	-	intron:362123	uc001oaq.3	9379	NRXN2	hg19_genes_introns
chr11	64377230	64377458	229	*	HyperDMR	chr11	64375555	64387765	12211	-	intron:362141	uc001oas.3	9379	NRXN2	hg19_genes_introns
chr11	64377230	64377458	229	*	HyperDMR	chr11	64375555	64387765	12211	-	intron:362161	uc021qkw.1	9379	NRXN2	hg19_genes_introns
chr11	64377230	64377458	229	*	HyperDMR	chr11	64375555	64387765	12211	-	intron:362183	uc021qkx.1	9379	NRXN2	hg19_genes_introns
chr21	40973163	40973391	229	*	HyperDMR	chr21	40928438	40977020	48583	+	intron:584767	uc002yyb.1	10317	B3GALT5	hg19_genes_introns
chr21	40973163	40973391	229	*	HyperDMR	chr21	40969917	40981509	11593	-	intron:589159	uc010gok.4	114041	B3GALT5-AS1	hg19_genes_introns
chr7	916944	917172	229	*	HyperDMR	chr7	905705	925692	19988	+	intron:232197	uc003sjj.1	51608	GET4	hg19_genes_introns
chr7	916944	917172	229	*	HyperDMR	chr7	916438	925692	9255	+	intron:232214	uc003sjl.1	51608	GET4	hg19_genes_introns
chrX	19696934	19697162	229	*	HyperDMR	chrX	19663594	19701940	38347	-	intron:616877	uc004czl.3	30011	SH3KBP1	hg19_genes_introns
chrX	19696934	19697162	229	*	HyperDMR	chrX	19663594	19701940	38347	-	intron:616893	uc004czm.3	30011	SH3KBP1	hg19_genes_introns
chr9	79328458	79328686	229	*	HypoDMR	chr9	79328479	79328637	159	-	exon:335957	uc010mpk.3	158471	PRUNE2	hg19_genes_exons
chr9	79328458	79328686	229	*	HypoDMR	chr9	79328479	79328637	159	-	exon:335979	uc022bih.1	158471	PRUNE2	hg19_genes_exons
chr9	79328458	79328686	229	*	HypoDMR	chr9	79326275	79328478	2204	-	intron:299455	uc010mpk.3	158471	PRUNE2	hg19_genes_introns
chr9	79328458	79328686	229	*	HypoDMR	chr9	79328638	79438547	109910	-	intron:299456	uc010mpk.3	158471	PRUNE2	hg19_genes_introns
chr9	79328458	79328686	229	*	HypoDMR	chr9	79326275	79328478	2204	-	intron:299466	uc022bih.1	158471	PRUNE2	hg19_genes_introns
chr9	79328458	79328686	229	*	HypoDMR	chr9	79328638	79438547	109910	-	intron:299467	uc022bih.1	158471	PRUNE2	hg19_genes_introns
chrX	52925902	52926130	229	*	HypoDMR	chrX	52923085	52927084	4000	+	1to5kb:75962	uc004drl.3	29057	FAM156A	hg19_genes_1to5kb
chrX	52925902	52926130	229	*	HypoDMR	chrX	52925322	52926321	1000	+	promoter:75960	uc004dri.3	29057	FAM156A	hg19_genes_promoters
chrX	52925902	52926130	229	*	HypoDMR	chrX	52925426	52926425	1000	+	promoter:75961	uc004drj.3	727866	FAM156B	hg19_genes_promoters
chr7	98741053	98741280	228	*	HyperDMR	chr7	98659461	98741348	81888	-	intron:255247	uc003upt.3	57154	SMURF1	hg19_genes_introns
chr7	98741053	98741280	228	*	HyperDMR	chr7	98659461	98741348	81888	-	intron:255265	uc003upu.2	57154	SMURF1	hg19_genes_introns
chr7	98741053	98741280	228	*	HyperDMR	chr7	98659461	98741348	81888	-	intron:255282	uc003upv.2	57154	SMURF1	hg19_genes_introns
chrX	71288985	71289212	228	*	HyperDMR	chrX	71131218	71351928	220711	+	intron:610465	uc011mqa.2	340527	NHSL2	hg19_genes_introns
chr14	96504096	96504323	228	*	HypoDMR	chr14	96500661	96504660	4000	+	1to5kb:51942	uc001yff.4	56967	C14orf132	hg19_genes_1to5kb
chrY	2802218	2802445	228	*	HypoDMR	chrY	2798518	2802517	4000	+	1to5kb:78396	uc004fqj.3	7544	ZFY	hg19_genes_1to5kb
chrY	2802218	2802445	228	*	HypoDMR	chrY	2798518	2802517	4000	+	1to5kb:78397	uc010nwe.3	7544	ZFY	hg19_genes_1to5kb
chrY	2802218	2802445	228	*	HypoDMR	chrY	2802112	2803111	1000	+	promoter:78394	uc010nwd.1	7544	ZFY	hg19_genes_promoters
chrY	2802218	2802445	228	*	HypoDMR	chrY	2802112	2803111	1000	+	promoter:78395	uc011nan.2	7544	ZFY	hg19_genes_promoters
chr12	132966493	132966719	227	*	HyperDMR	chr12	132910906	133062156	151251	*	intergenic:10610	NA	NA	NA	hg19_genes_intergenic
chr13	29806435	29806661	227	*	HyperDMR	chr13	29675108	29855840	180733	+	intron:406316	uc001usl.4	23281	MTUS2	hg19_genes_introns
chr6	49681335	49681561	227	*	HyperDMR	chr6	49681304	49682303	1000	-	promoter:26847	uc003ozl.3	7180	CRISP2	hg19_genes_promoters
chr6	49681335	49681561	227	*	HyperDMR	chr6	49681304	49682303	1000	-	promoter:26848	uc003ozm.3	7180	CRISP2	hg19_genes_promoters
chr6	49681335	49681561	227	*	HyperDMR	chr6	49681304	49682303	1000	-	promoter:26849	uc003ozn.3	7180	CRISP2	hg19_genes_promoters
chr6	49681335	49681561	227	*	HyperDMR	chr6	49681304	49682303	1000	-	promoter:26850	uc003ozo.3	7180	CRISP2	hg19_genes_promoters
chr6	49681335	49681561	227	*	HyperDMR	chr6	49681304	49682303	1000	-	promoter:26851	uc003ozp.3	7180	CRISP2	hg19_genes_promoters
chr6	49681335	49681561	227	*	HyperDMR	chr6	49681304	49682303	1000	-	promoter:26852	uc003ozq.3	7180	CRISP2	hg19_genes_promoters
chr6	49681335	49681561	227	*	HyperDMR	chr6	49681304	49682303	1000	-	promoter:26853	uc003ozr.3	7180	CRISP2	hg19_genes_promoters
chr6	49681335	49681561	227	*	HyperDMR	chr6	49681304	49682303	1000	-	promoter:26854	uc031sou.1	7180	CRISP2	hg19_genes_promoters
chrX	153579467	153579693	227	*	HyperDMR	chrX	153579410	153579948	539	-	intron:626050	uc011mzn.1	2316	FLNA	hg19_genes_introns
chrX	153579467	153579693	227	*	HyperDMR	chrX	153579410	153579948	539	-	intron:626068	uc004fkk.2	2316	FLNA	hg19_genes_introns
chrX	153579467	153579693	227	*	HyperDMR	chrX	153579410	153579948	539	-	intron:626115	uc010nuu.1	2316	FLNA	hg19_genes_introns
chr12	129291840	129292066	227	*	HypoDMR	chr12	129285555	129293332	7778	-	intron:404643	uc001uhu.2	121260	SLC15A4	hg19_genes_introns
chr12	129291840	129292066	227	*	HypoDMR	chr12	129285555	129293332	7778	-	intron:404650	uc001uhv.2	121260	SLC15A4	hg19_genes_introns
chr12	131835141	131835367	227	*	HypoDMR	chr12	131834090	131850500	16411	+	intron:387567	uc001uiy.2	NA	NA	hg19_genes_introns
chr2	46280866	46281092	227	*	HypoDMR	chr2	46237657	46313346	75690	+	intron:68745	uc002rut.3	5581	PRKCE	hg19_genes_introns
chr7	101962625	101962851	227	*	HypoDMR	chr7	101962179	101974403	12225	*	intergenic:6563	NA	NA	NA	hg19_genes_intergenic
chr6	32554882	32555107	226	*	HyperDMR	chr6	32553156	32557155	4000	-	1to5kb:26408	uc003obo.1	3128	HLA-DRB6	hg19_genes_1to5kb
chr6	32554882	32555107	226	*	HyperDMR	chr6	32553156	32557155	4000	-	1to5kb:26412	uc011dqc.1	3123	HLA-DRB1	hg19_genes_1to5kb
chr6	32554882	32555107	226	*	HyperDMR	chr6	32489952	32557419	67468	-	intron:220040	uc003obk.4	3127	HLA-DRB5	hg19_genes_introns
chr6	32554882	32555107	226	*	HyperDMR	chr6	32552156	32557419	5264	-	intron:220042	uc021yvx.1	3123	HLA-DRB1	hg19_genes_introns
chr6	32554882	32555107	226	*	HyperDMR	chr6	32552156	32557419	5264	-	intron:220058	uc003obp.4	3123	HLA-DRB1	hg19_genes_introns
chr7	814076	814301	226	*	HyperDMR	chr7	813836	814642	807	+	intron:232049	uc003siz.2	54919	DNAAF5	hg19_genes_introns
chr7	814076	814301	226	*	HyperDMR	chr7	813836	814642	807	+	intron:232061	uc010krz.1	54919	DNAAF5	hg19_genes_introns
chr7	814076	814301	226	*	HyperDMR	chr7	813836	814642	807	+	intron:232067	uc003sjb.2	54919	DNAAF5	hg19_genes_introns
chr7	814076	814301	226	*	HyperDMR	chr7	813836	814642	807	+	intron:232072	uc003sjc.2	54919	DNAAF5	hg19_genes_introns
chr1	25694727	25694952	226	*	HypoDMR	chr1	25689045	25696957	7913	-	intron:39289	uc001bkf.3	6006	RHCE	hg19_genes_introns
chr1	25694727	25694952	226	*	HypoDMR	chr1	25689045	25696957	7913	-	intron:39298	uc001bkg.3	6006	RHCE	hg19_genes_introns
chr1	25694727	25694952	226	*	HypoDMR	chr1	25689045	25696957	7913	-	intron:39306	uc001bkh.3	6006	RHCE	hg19_genes_introns
chr1	25694727	25694952	226	*	HypoDMR	chr1	25689045	25696957	7913	-	intron:39312	uc001bki.3	6006	RHCE	hg19_genes_introns
chr1	25694727	25694952	226	*	HypoDMR	chr1	25689045	25696957	7913	-	intron:39318	uc031pln.1	6006	RHCE	hg19_genes_introns
chr1	25694727	25694952	226	*	HypoDMR	chr1	25689045	25712201	23157	-	intron:39326	uc031plo.1	6006	RHCE	hg19_genes_introns
chr1	25694727	25694952	226	*	HypoDMR	chr1	25689045	25696957	7913	-	intron:39333	uc001bkj.3	6006	RHCE	hg19_genes_introns
chr7	73015009	73015234	226	*	HypoDMR	chr7	73013044	73017043	4000	-	1to5kb:30660	uc003tyj.2	51085	MLXIPL	hg19_genes_1to5kb
chr7	73015009	73015234	226	*	HypoDMR	chr7	73014026	73020017	5992	-	intron:252993	uc003tyk.1	51085	MLXIPL	hg19_genes_introns
chr7	73015009	73015234	226	*	HypoDMR	chr7	73014026	73020017	5992	-	intron:253009	uc003tyl.1	51085	MLXIPL	hg19_genes_introns
chr7	73015009	73015234	226	*	HypoDMR	chr7	73014026	73020017	5992	-	intron:253025	uc003tym.1	51085	MLXIPL	hg19_genes_introns
chr7	73015009	73015234	226	*	HypoDMR	chr7	73014026	73020017	5992	-	intron:253041	uc003tyn.1	51085	MLXIPL	hg19_genes_introns
chr7	73015009	73015234	226	*	HypoDMR	chr7	73014026	73020017	5992	-	intron:253056	uc003tyo.1	51085	MLXIPL	hg19_genes_introns
chr7	73015009	73015234	226	*	HypoDMR	chr7	73014026	73020017	5992	-	intron:253071	uc003typ.1	51085	MLXIPL	hg19_genes_introns
chr7	73015009	73015234	226	*	HypoDMR	chr7	73014026	73020017	5992	-	intron:253079	uc003tyq.1	51085	MLXIPL	hg19_genes_introns
chr16	19149832	19150056	225	*	HypoDMR	chr16	19132953	19174637	41685	*	intergenic:12176	NA	NA	NA	hg19_genes_intergenic
chr17	71285455	71285679	225	*	HypoDMR	chr17	71283640	71287639	4000	-	1to5kb:64213	uc021ucn.1	NA	NA	hg19_genes_1to5kb
chr17	71285455	71285679	225	*	HypoDMR	chr17	71282752	71307019	24268	-	intron:522859	uc002jjn.3	23580	CDC42EP4	hg19_genes_introns
chr17	71285455	71285679	225	*	HypoDMR	chr17	71282752	71308031	25280	-	intron:522860	uc002jjo.3	23580	CDC42EP4	hg19_genes_introns
chr17	71285455	71285679	225	*	HypoDMR	chr17	71282752	71308031	25280	-	intron:522862	uc002jjp.1	23580	CDC42EP4	hg19_genes_introns
chr1	223738471	223738694	224	*	HyperDMR	chr1	223724383	223803669	79287	-	intron:62762	uc009xee.2	388743	CAPN8	hg19_genes_introns
chr17	154221	154444	224	*	HyperDMR	chr17	131646	169210	37565	-	intron:506851	uc010vpy.2	9501	RPH3AL	hg19_genes_introns
chr17	154221	154444	224	*	HyperDMR	chr17	131646	169210	37565	-	intron:506858	uc002fre.2	9501	RPH3AL	hg19_genes_introns
chr17	154221	154444	224	*	HyperDMR	chr17	97077	169210	72134	-	intron:506866	uc002frf.2	9501	RPH3AL	hg19_genes_introns
chr17	154221	154444	224	*	HyperDMR	chr17	97077	169210	72134	-	intron:506874	uc010cjl.2	9501	RPH3AL	hg19_genes_introns
chr17	154221	154444	224	*	HyperDMR	chr17	131646	169210	37565	-	intron:506882	uc021tmx.1	9501	RPH3AL	hg19_genes_introns
chr6	170402898	170403121	224	*	HyperDMR	chr6	170203922	170563421	359500	*	intergenic:6053	NA	NA	NA	hg19_genes_intergenic
chr16	81526023	81526246	224	*	HypoDMR	chr16	81523954	81527953	4000	+	1to5kb:58475	uc002fgq.2	80790	CMIP	hg19_genes_1to5kb
chr16	81526023	81526246	224	*	HypoDMR	chr16	81479147	81641171	162025	+	intron:476651	uc002fgp.3	80790	CMIP	hg19_genes_introns
chr19	42107203	42107426	224	*	HypoDMR	chr19	42093198	42125343	32146	*	intergenic:14217	NA	NA	NA	hg19_genes_intergenic
chr9	67067836	67068059	224	*	HypoDMR	chr9	67037073	67254266	217194	*	intergenic:7753	NA	NA	NA	hg19_genes_intergenic
chr14	34488259	34488481	223	*	HyperDMR	chr14	34425285	34902143	476859	*	intergenic:11099	NA	NA	NA	hg19_genes_intergenic
chr2	112763528	112763750	223	*	HyperDMR	chr2	112761562	112765959	4398	+	intron:75187	uc002thk.1	10461	MERTK	hg19_genes_introns
chr2	112763528	112763750	223	*	HyperDMR	chr2	112761562	112765959	4398	+	intron:75205	uc002thl.1	10461	MERTK	hg19_genes_introns
chr4	40302632	40302854	223	*	HyperDMR	chr4	40246282	40304201	57920	*	intergenic:3817	NA	NA	NA	hg19_genes_intergenic
chr7	76237134	76237356	223	*	HyperDMR	chr7	76180840	76255237	74398	+	intron:238816	uc003ufs.2	100133091	LINC03009	hg19_genes_introns
chr4	115416703	115416925	223	*	HypoDMR	chr4	114905879	115514610	608732	*	intergenic:4119	NA	NA	NA	hg19_genes_intergenic
chr13	50701148	50701369	222	*	HyperDMR	chr13	50700678	50704677	4000	-	1to5kb:50367	uc001vdn.1	8847	DLEU2	hg19_genes_1to5kb
chr13	50701148	50701369	222	*	HyperDMR	chr13	50700678	50704677	4000	-	1to5kb:50368	uc001vdo.1	8847	DLEU2	hg19_genes_1to5kb
chr13	50701148	50701369	222	*	HyperDMR	chr13	50656694	50964333	307640	+	intron:408091	uc010adl.1	10301	DLEU1	hg19_genes_introns
chr13	50701148	50701369	222	*	HyperDMR	chr13	50657331	50849067	191737	+	intron:408093	uc001vee.1	10301	DLEU1	hg19_genes_introns
chr13	50701148	50701369	222	*	HyperDMR	chr13	50657331	50964333	307003	+	intron:408098	uc001vef.1	10301	DLEU1	hg19_genes_introns
chr13	50701148	50701369	222	*	HyperDMR	chr13	50656694	50989224	332531	+	intron:408102	uc010adm.1	10301	DLEU1	hg19_genes_introns
chr13	50701148	50701369	222	*	HyperDMR	chr13	50657331	50912811	255481	+	intron:408106	uc010adn.1	10301	DLEU1	hg19_genes_introns
chr13	50701148	50701369	222	*	HyperDMR	chr13	50657331	50964333	307003	+	intron:408111	uc001veg.1	10301	DLEU1	hg19_genes_introns
chr13	50701148	50701369	222	*	HyperDMR	chr13	50657331	50964333	307003	+	intron:408118	uc001vei.1	10301	DLEU1	hg19_genes_introns
chr13	50701148	50701369	222	*	HyperDMR	chr13	50657331	50964333	307003	+	intron:408124	uc010ado.1	10301	DLEU1	hg19_genes_introns
chr13	50701148	50701369	222	*	HyperDMR	chr13	50657331	50989224	331894	+	intron:408129	uc010adp.1	10301	DLEU1	hg19_genes_introns
chr17	7967861	7968082	222	*	HyperDMR	chr17	7962084	7975953	13870	*	intergenic:12687	NA	NA	NA	hg19_genes_intergenic
chr5	78277063	78277283	221	*	HyperDMR	chr5	78265016	78280759	15744	-	intron:193389	uc003kfq.3	411	ARSB	hg19_genes_introns
chr5	78277063	78277283	221	*	HyperDMR	chr5	78265016	78280759	15744	-	intron:193395	uc003kfr.4	411	ARSB	hg19_genes_introns
chr17	54954586	54954806	221	*	HypoDMR	chr17	54946037	54961462	15426	*	intergenic:13150	NA	NA	NA	hg19_genes_intergenic
chrX	135063272	135063492	221	*	HypoDMR	chrX	135062583	135066582	4000	+	1to5kb:76605	uc011mvx.2	10479	SLC9A6	hg19_genes_1to5kb
chrX	135063272	135063492	221	*	HypoDMR	chrX	135062586	135066585	4000	+	1to5kb:76606	uc004ezj.3	10479	SLC9A6	hg19_genes_1to5kb
chrX	135063272	135063492	221	*	HypoDMR	chrX	135062586	135066585	4000	+	1to5kb:76607	uc004ezk.3	10479	SLC9A6	hg19_genes_1to5kb
chr7	139782652	139782871	220	*	HyperDMR	chr7	139768522	139784545	16024	*	intergenic:6728	NA	NA	NA	hg19_genes_intergenic
chrX	152660885	152661104	220	*	HyperDMR	chrX	152618385	152678780	60396	*	intergenic:16268	NA	NA	NA	hg19_genes_intergenic
chr17	72235360	72235579	220	*	HypoDMR	chr17	72233654	72239512	5859	+	intron:503486	uc002jkc.3	94015	TTYH2	hg19_genes_introns
chr17	72235360	72235579	220	*	HypoDMR	chr17	72233654	72239512	5859	+	intron:503499	uc010wqw.2	94015	TTYH2	hg19_genes_introns
chr18	7833501	7833719	219	*	HyperDMR	chr18	7774270	7888103	113834	+	intron:526252	uc002knn.4	5797	PTPRM	hg19_genes_introns
chr18	7833501	7833719	219	*	HyperDMR	chr18	7774270	7888103	113834	+	intron:526282	uc010dkv.3	5797	PTPRM	hg19_genes_introns
chr19	1796706	1796924	219	*	HypoDMR	chr19	1796710	1796878	169	-	exon:620814	uc002ltv.4	148229	ATP8B3	hg19_genes_exons
chr19	1796706	1796924	219	*	HypoDMR	chr19	1796710	1796878	169	-	exon:620843	uc002ltw.4	148229	ATP8B3	hg19_genes_exons
chr19	1796706	1796924	219	*	HypoDMR	chr19	1796710	1796878	169	-	exon:620872	uc002ltx.4	148229	ATP8B3	hg19_genes_exons
chr19	1796706	1796924	219	*	HypoDMR	chr19	1796265	1796709	445	-	intron:552395	uc002ltv.4	148229	ATP8B3	hg19_genes_introns
chr19	1796706	1796924	219	*	HypoDMR	chr19	1796879	1796972	94	-	intron:552396	uc002ltv.4	148229	ATP8B3	hg19_genes_introns
chr19	1796706	1796924	219	*	HypoDMR	chr19	1796265	1796709	445	-	intron:552423	uc002ltw.4	148229	ATP8B3	hg19_genes_introns
chr19	1796706	1796924	219	*	HypoDMR	chr19	1796879	1796972	94	-	intron:552424	uc002ltw.4	148229	ATP8B3	hg19_genes_introns
chr19	1796706	1796924	219	*	HypoDMR	chr19	1796265	1796709	445	-	intron:552451	uc002ltx.4	148229	ATP8B3	hg19_genes_introns
chr19	1796706	1796924	219	*	HypoDMR	chr19	1796879	1796972	94	-	intron:552452	uc002ltx.4	148229	ATP8B3	hg19_genes_introns
chr6	5892021	5892239	219	*	HypoDMR	chr6	5771817	5998232	226416	*	intergenic:5162	NA	NA	NA	hg19_genes_intergenic
chr12	247883	248100	218	*	HypoDMR	chr12	247433	248520	1088	+	exon:415861	uc001qhw.2	440073	IQSEC3	hg19_genes_exons
chr12	247883	248100	218	*	HypoDMR	chr12	247433	248520	1088	+	exon:415874	uc001qhu.1	440073	IQSEC3	hg19_genes_exons
chr12	247883	248100	218	*	HypoDMR	chr12	247811	249405	1595	-	intron:388091	uc001qhv.1	574538	LOC574538	hg19_genes_introns
chr1	161411088	161411304	217	*	HyperDMR	chr1	161408094	161412093	4000	+	1to5kb:2895	uc021pce.1	NA	NA	hg19_genes_1to5kb
chr1	161411088	161411304	217	*	HyperDMR	chr1	161411033	161415032	4000	-	1to5kb:6972	uc021pcb.1	NA	NA	hg19_genes_1to5kb
chr1	161411088	161411304	217	*	HyperDMR	chr1	161410323	161411322	1000	+	promoter:2894	uc021pcd.1	NA	NA	hg19_genes_promoters
chr1	161411088	161411304	217	*	HyperDMR	chr1	161410687	161411686	1000	-	promoter:6973	uc021pcc.1	NA	NA	hg19_genes_promoters
chr9	123895367	123895583	217	*	HyperDMR	chr9	123888215	123898083	9869	+	intron:289379	uc004bkx.1	11064	CNTRL	hg19_genes_introns
chr9	123895367	123895583	217	*	HyperDMR	chr9	123888215	123898083	9869	+	intron:289414	uc004bky.1	11064	CNTRL	hg19_genes_introns
chr9	123895367	123895583	217	*	HyperDMR	chr9	123888215	123898083	9869	+	intron:289427	uc004bkz.1	11064	CNTRL	hg19_genes_introns
chr9	123895367	123895583	217	*	HyperDMR	chr9	123888215	123898083	9869	+	intron:289433	uc004bla.1	11064	CNTRL	hg19_genes_introns
chr1	228764061	228764277	217	*	HypoDMR	chr1	228683890	228775393	91504	*	intergenic:1513	NA	NA	NA	hg19_genes_intergenic
chr12	31272649	31272865	217	*	HypoDMR	chr12	31269404	31274072	4669	-	intron:391877	uc001rjz.3	NA	NA	hg19_genes_introns
chr12	31272649	31272865	217	*	HypoDMR	chr12	31270151	31278270	8120	-	intron:391880	uc010sjy.1	NA	NA	hg19_genes_introns
chr12	31272649	31272865	217	*	HypoDMR	chr12	31272407	31273406	1000	-	promoter:47945	uc001rjy.3	NA	NA	hg19_genes_promoters
chr6	28852897	28853113	217	*	HypoDMR	chr6	28849238	28863999	14762	*	intergenic:5371	NA	NA	NA	hg19_genes_intergenic
chr8	39438942	39439158	217	*	HypoDMR	chr8	39437087	39441086	4000	+	1to5kb:32257	uc003xnh.3	8749	ADAM18	hg19_genes_1to5kb
chr8	39438942	39439158	217	*	HypoDMR	chr8	39437087	39441086	4000	+	1to5kb:32258	uc003xni.3	8749	ADAM18	hg19_genes_1to5kb
chr8	39438942	39439158	217	*	HypoDMR	chr8	39437087	39441086	4000	+	1to5kb:32259	uc010lww.3	8749	ADAM18	hg19_genes_1to5kb
chr8	39438942	39439158	217	*	HypoDMR	chr8	39437087	39441086	4000	+	1to5kb:32260	uc010lwx.3	8749	ADAM18	hg19_genes_1to5kb
chr9	96256601	96256817	217	*	HypoDMR	chr9	96238621	96259752	21132	+	intron:287146	uc004atv.3	23196	FAM120A	hg19_genes_introns
chr9	96256601	96256817	217	*	HypoDMR	chr9	96238621	96259752	21132	+	intron:287154	uc004atw.3	23196	FAM120A	hg19_genes_introns
chr9	96256601	96256817	217	*	HypoDMR	chr9	96238621	96259752	21132	+	intron:287170	uc004atx.3	23196	FAM120A	hg19_genes_introns
chr9	96256601	96256817	217	*	HypoDMR	chr9	96238621	96259752	21132	+	intron:287178	uc004aty.3	23196	FAM120A	hg19_genes_introns
chr10	110114575	110114790	216	*	HyperDMR	chr10	108929467	110700726	1771260	*	intergenic:8739	NA	NA	NA	hg19_genes_intergenic
chr5	84457922	84458136	215	*	HypoDMR	chr5	83685612	85573261	1887650	*	intergenic:4669	NA	NA	NA	hg19_genes_intergenic
chr19	17918996	17919209	214	*	HypoDMR	chr19	17918567	17919183	617	+	exon:608460	uc002nhl.1	10331	B3GNT3	hg19_genes_exons
chr19	17918996	17919209	214	*	HypoDMR	chr19	17918570	17919183	614	+	exon:608463	uc010ebd.1	10331	B3GNT3	hg19_genes_exons
chr19	17918996	17919209	214	*	HypoDMR	chr19	17918548	17919183	636	+	exon:608466	uc010ebe.1	10331	B3GNT3	hg19_genes_exons
chr19	17918996	17919209	214	*	HypoDMR	chr19	17919184	17922379	3196	+	intron:541727	uc002nhl.1	10331	B3GNT3	hg19_genes_introns
chr19	17918996	17919209	214	*	HypoDMR	chr19	17919184	17922379	3196	+	intron:541729	uc010ebd.1	10331	B3GNT3	hg19_genes_introns
chr19	17918996	17919209	214	*	HypoDMR	chr19	17919184	17922379	3196	+	intron:541731	uc010ebe.1	10331	B3GNT3	hg19_genes_introns
chr19	22063539	22063752	214	*	HypoDMR	chr19	22039871	22115759	75889	*	intergenic:14034	NA	NA	NA	hg19_genes_intergenic
chr2	20076725	20076938	214	*	HypoDMR	chr2	20075564	20077296	1733	+	exon:74016	uc002rdd.2	400946	LINC00954	hg19_genes_exons
chr2	20076725	20076938	214	*	HypoDMR	chr2	20075564	20077296	1733	+	exon:74021	uc002rde.2	400946	LINC00954	hg19_genes_exons
chr2	20076725	20076938	214	*	HypoDMR	chr2	20075705	20078996	3292	+	intron:65930	uc002rdf.3	400946	LINC00954	hg19_genes_introns
chr9	42255391	42255603	213	*	HyperDMR	chr9	42024585	42363302	338718	*	intergenic:7713	NA	NA	NA	hg19_genes_intergenic
chr6	143642557	143642769	213	*	HypoDMR	chr6	143605363	143654418	49056	+	intron:213571	uc003qjf.3	51390	AIG1	hg19_genes_introns
chr6	143642557	143642769	213	*	HypoDMR	chr6	143605363	143654418	49056	+	intron:213582	uc003qjh.3	51390	AIG1	hg19_genes_introns
chr6	143642557	143642769	213	*	HypoDMR	chr6	143605363	143654418	49056	+	intron:213586	uc003qji.3	51390	AIG1	hg19_genes_introns
chr9	69785206	69785418	213	*	HypoDMR	chr9	69762785	70175706	412922	*	intergenic:7768	NA	NA	NA	hg19_genes_intergenic
chr13	48891878	48892089	212	*	HyperDMR	chr13	48878186	48934152	55967	+	intron:407765	uc010acs.1	5925	RB1	hg19_genes_introns
chr13	48891878	48892089	212	*	HyperDMR	chr13	48881543	48916734	35192	+	intron:407768	uc001vcb.3	5925	RB1	hg19_genes_introns
chr7	303217	303428	212	*	HyperDMR	chr7	300741	325135	24395	*	intergenic:6062	NA	NA	NA	hg19_genes_intergenic
chr6	2861603	2861811	209	*	HyperDMR	chr6	2855925	2876526	20602	-	intron:216265	uc003mud.3	221756	SERPINB9P1	hg19_genes_introns
chr7	25608635	25608843	209	*	HypoDMR	chr7	25304502	25632970	328469	*	intergenic:6190	NA	NA	NA	hg19_genes_intergenic
chr22	35724485	35724692	208	*	HypoDMR	chr22	35723381	35726339	2959	+	intron:595130	uc011ami.2	10043	TOM1	hg19_genes_introns
chr22	35724485	35724692	208	*	HypoDMR	chr22	35723381	35726339	2959	+	intron:595144	uc003ann.3	10043	TOM1	hg19_genes_introns
chr22	35724485	35724692	208	*	HypoDMR	chr22	35723381	35726339	2959	+	intron:595159	uc003ano.3	10043	TOM1	hg19_genes_introns
chr22	35724485	35724692	208	*	HypoDMR	chr22	35723381	35726339	2959	+	intron:595174	uc003anp.3	10043	TOM1	hg19_genes_introns
chr22	35724485	35724692	208	*	HypoDMR	chr22	35723381	35726339	2959	+	intron:595188	uc011amj.2	10043	TOM1	hg19_genes_introns
chr22	35724485	35724692	208	*	HypoDMR	chr22	35723381	35726339	2959	+	intron:595201	uc011amk.2	10043	TOM1	hg19_genes_introns
chr22	35724485	35724692	208	*	HypoDMR	chr22	35723381	35726339	2959	+	intron:595214	uc011aml.2	10043	TOM1	hg19_genes_introns
chrX	108733030	108733237	208	*	HypoDMR	chrX	108730286	108774009	43724	*	intergenic:16046	NA	NA	NA	hg19_genes_intergenic
chr22	20905634	20905840	207	*	HyperDMR	chr22	20903526	20907525	4000	+	1to5kb:73603	uc002zss.3	51586	MED15	hg19_genes_1to5kb
chr22	20905634	20905840	207	*	HyperDMR	chr22	20905723	20905774	52	+	5UTR:101236	uc002zsn.1	51586	MED15	hg19_genes_5UTRs
chr22	20905634	20905840	207	*	HyperDMR	chr22	20905723	20905774	52	+	exon:664768	uc002zsn.1	51586	MED15	hg19_genes_exons
chr22	20905634	20905840	207	*	HyperDMR	chr22	20905723	20905774	52	+	exon:664774	uc002zso.2	51586	MED15	hg19_genes_exons
chr22	20905634	20905840	207	*	HyperDMR	chr22	20905723	20905774	52	+	exon:664780	uc002zsp.3	51586	MED15	hg19_genes_exons
chr22	20905634	20905840	207	*	HyperDMR	chr22	20905723	20905774	52	+	exon:664798	uc002zsq.3	51586	MED15	hg19_genes_exons
chr22	20905634	20905840	207	*	HyperDMR	chr22	20905723	20905774	52	+	exon:664815	uc010gso.3	51586	MED15	hg19_genes_exons
chr22	20905634	20905840	207	*	HyperDMR	chr22	20905723	20905774	52	+	exon:664832	uc002zsr.3	51586	MED15	hg19_genes_exons
chr22	20905634	20905840	207	*	HyperDMR	chr22	20905723	20905774	52	+	exon:664849	uc011ahs.2	51586	MED15	hg19_genes_exons
chr22	20905634	20905840	207	*	HyperDMR	chr22	20905723	20905774	52	+	exon:664866	uc011aht.1	51586	MED15	hg19_genes_exons
chr22	20905634	20905840	207	*	HyperDMR	chr22	20891503	20905722	14220	+	intron:590988	uc002zsn.1	51586	MED15	hg19_genes_introns
chr22	20905634	20905840	207	*	HyperDMR	chr22	20905775	20907431	1657	+	intron:590989	uc002zsn.1	51586	MED15	hg19_genes_introns
chr22	20905634	20905840	207	*	HyperDMR	chr22	20891492	20905722	14231	+	intron:590993	uc002zso.2	51586	MED15	hg19_genes_introns
chr22	20905634	20905840	207	*	HyperDMR	chr22	20905775	20907431	1657	+	intron:590994	uc002zso.2	51586	MED15	hg19_genes_introns
chr22	20905634	20905840	207	*	HyperDMR	chr22	20891492	20905722	14231	+	intron:590998	uc002zsp.3	51586	MED15	hg19_genes_introns
chr22	20905634	20905840	207	*	HyperDMR	chr22	20905775	20907431	1657	+	intron:590999	uc002zsp.3	51586	MED15	hg19_genes_introns
chr22	20905634	20905840	207	*	HyperDMR	chr22	20891492	20905722	14231	+	intron:591015	uc002zsq.3	51586	MED15	hg19_genes_introns
chr22	20905634	20905840	207	*	HyperDMR	chr22	20905775	20907431	1657	+	intron:591016	uc002zsq.3	51586	MED15	hg19_genes_introns
chr22	20905634	20905840	207	*	HyperDMR	chr22	20891492	20905722	14231	+	intron:591031	uc010gso.3	51586	MED15	hg19_genes_introns
chr22	20905634	20905840	207	*	HyperDMR	chr22	20905775	20907431	1657	+	intron:591032	uc010gso.3	51586	MED15	hg19_genes_introns
chr22	20905634	20905840	207	*	HyperDMR	chr22	20891492	20905722	14231	+	intron:591047	uc002zsr.3	51586	MED15	hg19_genes_introns
chr22	20905634	20905840	207	*	HyperDMR	chr22	20905775	20907431	1657	+	intron:591048	uc002zsr.3	51586	MED15	hg19_genes_introns
chr22	20905634	20905840	207	*	HyperDMR	chr22	20891492	20905722	14231	+	intron:591063	uc011ahs.2	51586	MED15	hg19_genes_introns
chr22	20905634	20905840	207	*	HyperDMR	chr22	20905775	20907431	1657	+	intron:591064	uc011ahs.2	51586	MED15	hg19_genes_introns
chr22	20905634	20905840	207	*	HyperDMR	chr22	20891492	20905722	14231	+	intron:591079	uc011aht.1	51586	MED15	hg19_genes_introns
chr22	20905634	20905840	207	*	HyperDMR	chr22	20905775	20907431	1657	+	intron:591080	uc011aht.1	51586	MED15	hg19_genes_introns
chr5	146397585	146397791	207	*	HyperDMR	chr5	146257759	146435227	177469	-	intron:197993	uc003loh.5	5521	PPP2R2B	hg19_genes_introns
chr5	146397585	146397791	207	*	HyperDMR	chr5	146080706	146435227	354522	-	intron:198001	uc003loi.5	5521	PPP2R2B	hg19_genes_introns
chr5	146397585	146397791	207	*	HyperDMR	chr5	146080706	146414731	334026	-	intron:198009	uc003loj.5	5521	PPP2R2B	hg19_genes_introns
chr5	146397585	146397791	207	*	HyperDMR	chr5	146236147	146460621	224475	-	intron:198020	uc003lok.5	5521	PPP2R2B	hg19_genes_introns
chr5	146397585	146397791	207	*	HyperDMR	chr5	146080706	146460621	379916	-	intron:198029	uc011dbu.3	5521	PPP2R2B	hg19_genes_introns
chr5	146397585	146397791	207	*	HyperDMR	chr5	146257759	146460621	202863	-	intron:198039	uc011dbv.3	5521	PPP2R2B	hg19_genes_introns
chr12	125140359	125140565	207	*	HypoDMR	chr12	125057011	125262173	205163	*	intergenic:10574	NA	NA	NA	hg19_genes_intergenic
chr21	47397367	47397572	206	*	HyperDMR	chr21	47396663	47400662	4000	+	1to5kb:72950	uc002zhu.1	1291	COL6A1	hg19_genes_1to5kb
chr16	3304490	3304695	206	*	HypoDMR	chr16	3304158	3304790	633	-	exon:538753	uc002cun.1	4210	MEFV	hg19_genes_exons
chr16	3304490	3304695	206	*	HypoDMR	chr16	3304158	3304790	633	-	exon:538791	uc021tca.1	4210	MEFV	hg19_genes_exons
chr16	3304490	3304695	206	*	HypoDMR	chr16	3299781	3306310	6530	-	intron:479682	uc021tbw.1	4210	MEFV	hg19_genes_introns
chr16	3304490	3304695	206	*	HypoDMR	chr16	3297247	3306310	9064	-	intron:479688	uc021tbx.1	4210	MEFV	hg19_genes_introns
chr16	3304490	3304695	206	*	HypoDMR	chr16	3296548	3306310	9763	-	intron:479693	uc021tby.1	4210	MEFV	hg19_genes_introns
chr16	3304490	3304695	206	*	HypoDMR	chr16	3297247	3306310	9064	-	intron:479698	uc021tbz.1	4210	MEFV	hg19_genes_introns
chr16	3304490	3304695	206	*	HypoDMR	chr16	3297247	3306310	9064	-	intron:479707	uc021tcb.1	4210	MEFV	hg19_genes_introns
chr9	137326708	137326913	206	*	HypoDMR	chr9	137326054	137328312	2259	+	intron:293300	uc004cfb.2	6256	RXRA	hg19_genes_introns
chr9	137326708	137326913	206	*	HypoDMR	chr9	137326054	137328312	2259	+	intron:293308	uc004cfc.1	6256	RXRA	hg19_genes_introns
chr16	82129027	82129231	205	*	HyperDMR	chr16	82124645	82131679	7035	+	intron:476784	uc002fgv.3	3294	HSD17B2	hg19_genes_introns
chrX	111795273	111795477	205	*	HyperDMR	chrX	111700474	111873878	173405	*	intergenic:16060	NA	NA	NA	hg19_genes_intergenic
chr1	247013885	247014089	205	*	HypoDMR	chr1	247012917	247014744	1828	-	exon:72696	uc009xgs.1	25909	AHCTF1	hg19_genes_exons
chr1	247013885	247014089	205	*	HypoDMR	chr1	247012917	247014744	1828	-	exon:72731	uc001ibv.2	25909	AHCTF1	hg19_genes_exons
chr1	247013885	247014089	205	*	HypoDMR	chr1	247012917	247014744	1828	-	exon:72746	uc001ibw.1	25909	AHCTF1	hg19_genes_exons
chr15	81902237	81902441	205	*	HypoDMR	chr15	81671419	82334118	662700	*	intergenic:11910	NA	NA	NA	hg19_genes_intergenic
chr9	45091793	45091997	205	*	HypoDMR	chr9	44999458	45436936	437479	*	intergenic:7735	NA	NA	NA	hg19_genes_intergenic
chr21	44834915	44835118	204	*	HyperDMR	chr21	44834398	44836621	2224	-	3UTR:56728	uc002zdf.2	150094	SIK1	hg19_genes_3UTRs
chr21	44834915	44835118	204	*	HyperDMR	chr21	44834398	44836997	2600	-	exon:663313	uc002zdf.2	150094	SIK1	hg19_genes_exons
chr10	134043898	134044100	203	*	HyperDMR	chr10	134041633	134059403	17771	-	intron:335979	uc001llc.1	282974	STK32C	hg19_genes_introns
chr10	134043898	134044100	203	*	HyperDMR	chr10	134041633	134059403	17771	-	intron:335990	uc001lld.1	282974	STK32C	hg19_genes_introns
chr10	134043898	134044100	203	*	HyperDMR	chr10	134041633	134059403	17771	-	intron:336001	uc001lle.1	282974	STK32C	hg19_genes_introns
chr10	134043898	134044100	203	*	HyperDMR	chr10	134041633	134059403	17771	-	intron:336012	uc010quu.1	282974	STK32C	hg19_genes_introns
chr10	134043898	134044100	203	*	HyperDMR	chr10	134041694	134059403	17710	-	intron:336019	uc009ybc.2	282974	STK32C	hg19_genes_introns
chr10	134043898	134044100	203	*	HyperDMR	chr10	134041633	134059403	17771	-	intron:336024	uc009ybd.1	282974	STK32C	hg19_genes_introns
chr17	36766273	36766475	203	*	HyperDMR	chr17	36763184	36767183	4000	-	1to5kb:63297	uc002hqd.3	80725	SRCIN1	hg19_genes_1to5kb
chr2	79099100	79099302	203	*	HypoDMR	chr2	78774188	79247811	473624	*	intergenic:2013	NA	NA	NA	hg19_genes_intergenic
chr12	6883179	6883380	202	*	HyperDMR	chr12	6883168	6883760	593	+	intron:372563	uc001qqs.3	3902	LAG3	hg19_genes_introns
chr12	6883179	6883380	202	*	HyperDMR	chr12	6883168	6883760	593	+	intron:372567	uc001qqt.4	3902	LAG3	hg19_genes_introns
chr12	6883179	6883380	202	*	HyperDMR	chr12	6883168	6883760	593	+	intron:372573	uc001qqu.3	3902	LAG3	hg19_genes_introns
chr17	56032542	56032743	202	*	HyperDMR	chr17	56032586	56032684	99	-	5UTR:87372	uc002ive.2	404093	CUEDC1	hg19_genes_5UTRs
chr17	56032542	56032743	202	*	HyperDMR	chr17	56032586	56032684	99	-	exon:584265	uc002ive.2	404093	CUEDC1	hg19_genes_exons
chr17	56032542	56032743	202	*	HyperDMR	chr17	55963241	56032585	69345	-	intron:520166	uc002ive.2	404093	CUEDC1	hg19_genes_introns
chr17	56032542	56032743	202	*	HyperDMR	chr17	56032685	56033684	1000	-	promoter:63928	uc002ive.2	404093	CUEDC1	hg19_genes_promoters
chr4	1164570	1164771	202	*	HypoDMR	chr4	1160723	1164978	4256	-	exon:182353	uc003gcm.1	10417	SPON2	hg19_genes_exons
chr4	1164570	1164771	202	*	HypoDMR	chr4	1164365	1164786	422	-	intron:163416	uc003gco.4	10417	SPON2	hg19_genes_introns
chr4	1164570	1164771	202	*	HypoDMR	chr4	1164365	1164786	422	-	intron:163421	uc010ibr.3	10417	SPON2	hg19_genes_introns
chr4	1164570	1164771	202	*	HypoDMR	chr4	1164365	1164786	422	-	intron:163427	uc021xkj.1	10417	SPON2	hg19_genes_introns
chr16	29817386	29817586	201	*	HyperDMR	chr16	29813811	29817810	4000	+	1to5kb:57686	uc002dtz.1	NA	NA	hg19_genes_1to5kb
chr16	29817386	29817586	201	*	HyperDMR	chr16	29817417	29817465	49	+	5UTR:78778	uc010vdx.3	4150	MAZ	hg19_genes_5UTRs
chr16	29817386	29817586	201	*	HyperDMR	chr16	29817417	29817501	85	+	exon:528084	uc010vdx.3	4150	MAZ	hg19_genes_exons
chr16	29817386	29817586	201	*	HyperDMR	chr16	29817502	29818127	626	+	intron:470227	uc010vdx.3	4150	MAZ	hg19_genes_introns
chr16	29817386	29817586	201	*	HyperDMR	chr16	29560084	30204678	644595	-	intron:483649	uc010bzb.2	552900	BOLA2	hg19_genes_introns
chr16	29817386	29817586	201	*	HyperDMR	chr16	29816417	29817416	1000	+	promoter:57682	uc010vdx.3	4150	MAZ	hg19_genes_promoters
chr16	29817386	29817586	201	*	HyperDMR	chr16	29816858	29817857	1000	+	promoter:57683	uc002dtx.4	4150	MAZ	hg19_genes_promoters
chr16	29817386	29817586	201	*	HyperDMR	chr16	29816858	29817857	1000	+	promoter:57684	uc002dty.4	4150	MAZ	hg19_genes_promoters
chr16	29817386	29817586	201	*	HyperDMR	chr16	29816858	29817857	1000	+	promoter:57685	uc031qvn.1	4150	MAZ	hg19_genes_promoters
chr22	37955937	37956137	201	*	HypoDMR	chr22	37955471	37956470	1000	+	promoter:74038	uc003asz.4	11135	CDC42EP1	hg19_genes_promoters
chr2	68403978	68404177	200	*	HypoDMR	chr2	68403095	68405988	2894	*	intergenic:1936	NA	NA	NA	hg19_genes_intergenic
chr4	99492396	99492594	199	*	HyperDMR	chr4	99428880	99578690	149811	-	intron:169567	uc011cdz.2	10098	TSPAN5	hg19_genes_introns
chr4	99492396	99492594	199	*	HyperDMR	chr4	99428880	99579296	150417	-	intron:169574	uc003hub.3	10098	TSPAN5	hg19_genes_introns
chr17	67265206	67265403	198	*	HypoDMR	chr17	67264198	67266753	2556	-	intron:522635	uc002jic.2	23461	ABCA5	hg19_genes_introns
chr17	67265206	67265403	198	*	HypoDMR	chr17	67264198	67266753	2556	-	intron:522659	uc002jid.2	23461	ABCA5	hg19_genes_introns
chr17	67265206	67265403	198	*	HypoDMR	chr17	67264198	67266753	2556	-	intron:522682	uc002jie.2	23461	ABCA5	hg19_genes_introns
chr17	67265206	67265403	198	*	HypoDMR	chr17	67264198	67266753	2556	-	intron:522714	uc002jif.2	23461	ABCA5	hg19_genes_introns
chr17	67265206	67265403	198	*	HypoDMR	chr17	67264198	67266753	2556	-	intron:522751	uc002jig.2	23461	ABCA5	hg19_genes_introns
chr17	67265206	67265403	198	*	HypoDMR	chr17	67265016	67266015	1000	-	promoter:64191	uc002jib.2	23461	ABCA5	hg19_genes_promoters
chr20	62570105	62570302	198	*	HypoDMR	chr20	62567385	62571181	3797	*	intergenic:15016	NA	NA	NA	hg19_genes_intergenic
chr4	10554648	10554845	198	*	HypoDMR	chr4	10543905	10560030	16126	-	intron:164456	uc003gmo.4	116449	CLNK	hg19_genes_introns
chr4	10554648	10554845	198	*	HypoDMR	chr4	10543905	10560030	16126	-	intron:164468	uc003gmp.3	116449	CLNK	hg19_genes_introns
chr11	1666434	1666630	197	*	HyperDMR	chr11	1502116	1785474	283359	-	intron:355411	uc001ltq.2	81532	MOB2	hg19_genes_introns
chr4	68761501	68761697	197	*	HyperDMR	chr4	68620974	68928324	307351	+	intron:156134	uc003hdl.4	550112	UBA6-DT	hg19_genes_introns
chr7	36011096	36011292	197	*	HyperDMR	chr7	35987346	36129922	142577	*	intergenic:6244	NA	NA	NA	hg19_genes_intergenic
chr7	138775972	138776168	197	*	HyperDMR	chr7	138774506	138793769	19264	-	intron:259857	uc003vun.3	56829	ZC3HAV1	hg19_genes_introns
chr7	138775972	138776168	197	*	HyperDMR	chr7	138774506	138793769	19264	-	intron:259870	uc003vup.3	56829	ZC3HAV1	hg19_genes_introns
chr16	16306000	16306196	197	*	HypoDMR	chr16	16306042	16306103	62	-	exon:540869	uc002den.4	368	ABCC6	hg19_genes_exons
chr16	16306000	16306196	197	*	HypoDMR	chr16	16306042	16306103	62	-	exon:540900	uc010bvo.3	368	ABCC6	hg19_genes_exons
chr16	16306000	16306196	197	*	HypoDMR	chr16	16306042	16306103	62	-	exon:540929	uc010uzz.1	368	ABCC6	hg19_genes_exons
chr16	16306000	16306196	197	*	HypoDMR	chr16	16302717	16306041	3325	-	intron:481601	uc002den.4	368	ABCC6	hg19_genes_introns
chr16	16306000	16306196	197	*	HypoDMR	chr16	16306104	16308180	2077	-	intron:481602	uc002den.4	368	ABCC6	hg19_genes_introns
chr16	16306000	16306196	197	*	HypoDMR	chr16	16302717	16306041	3325	-	intron:481629	uc010bvo.3	368	ABCC6	hg19_genes_introns
chr16	16306000	16306196	197	*	HypoDMR	chr16	16306104	16308180	2077	-	intron:481630	uc010bvo.3	368	ABCC6	hg19_genes_introns
chr16	16306000	16306196	197	*	HypoDMR	chr16	16302717	16306041	3325	-	intron:481643	uc010uzz.1	368	ABCC6	hg19_genes_introns
chr16	16306000	16306196	197	*	HypoDMR	chr16	16306104	16308180	2077	-	intron:481644	uc010uzz.1	368	ABCC6	hg19_genes_introns
chr16	4131714	4131909	196	*	HyperDMR	chr16	4057560	4163750	106191	-	intron:479894	uc002cvx.3	115	ADCY9	hg19_genes_introns
chr18	9434499	9434693	195	*	HypoDMR	chr18	9402419	9470006	67588	*	intergenic:13426	NA	NA	NA	hg19_genes_intergenic
chr20	61657374	61657568	195	*	HypoDMR	chr20	61640826	61711343	70518	+	intron:574967	uc002yec.1	63930	LINC01749	hg19_genes_introns
chrX	71666279	71666473	195	*	HypoDMR	chrX	71571689	71681853	110165	-	intron:620698	uc011mqe.2	55869	HDAC8	hg19_genes_introns
chrX	71666279	71666473	195	*	HypoDMR	chrX	71571689	71681853	110165	-	intron:620705	uc004eau.3	55869	HDAC8	hg19_genes_introns
chrX	71666279	71666473	195	*	HypoDMR	chrX	71571689	71681853	110165	-	intron:620715	uc011mqf.2	55869	HDAC8	hg19_genes_introns
chrX	71666279	71666473	195	*	HypoDMR	chrX	71571689	71681853	110165	-	intron:620724	uc011mqg.2	55869	HDAC8	hg19_genes_introns
chr2	186290120	186290313	194	*	HyperDMR	chr2	185804215	186411871	607657	*	intergenic:2471	NA	NA	NA	hg19_genes_intergenic
chr1	40025171	40025363	193	*	HyperDMR	chr1	40025306	40025370	65	-	exon:46941	uc001cdk.3	728448	PPIEL	hg19_genes_exons
chr1	40025171	40025363	193	*	HyperDMR	chr1	40022816	40025305	2490	-	intron:41887	uc001cdk.3	728448	PPIEL	hg19_genes_introns
chr4	186695161	186695353	193	*	HyperDMR	chr4	186599977	186696380	96404	-	intron:174400	uc003iyh.3	8470	SORBS2	hg19_genes_introns
chr4	186695161	186695353	193	*	HyperDMR	chr4	186611766	186731901	120136	-	intron:174421	uc011ckw.2	8470	SORBS2	hg19_genes_introns
chr4	186695161	186695353	193	*	HyperDMR	chr4	186606001	186696380	90380	-	intron:174442	uc003iyi.4	8470	SORBS2	hg19_genes_introns
chr4	186695161	186695353	193	*	HyperDMR	chr4	186611766	186696380	84615	-	intron:174462	uc003iyk.3	8470	SORBS2	hg19_genes_introns
chr4	186695161	186695353	193	*	HyperDMR	chr4	186611766	186696380	84615	-	intron:174484	uc011ckx.2	8470	SORBS2	hg19_genes_introns
chr4	186695161	186695353	193	*	HyperDMR	chr4	186599977	186696380	96404	-	intron:174504	uc003iyl.3	8470	SORBS2	hg19_genes_introns
chr4	186695161	186695353	193	*	HyperDMR	chr4	186611766	186696380	84615	-	intron:174526	uc003iym.3	8470	SORBS2	hg19_genes_introns
chr4	186695161	186695353	193	*	HyperDMR	chr4	186611766	186696380	84615	-	intron:174548	uc003iyn.1	8470	SORBS2	hg19_genes_introns
chr4	186695161	186695353	193	*	HyperDMR	chr4	186606001	186696380	90380	-	intron:174572	uc011cky.1	8470	SORBS2	hg19_genes_introns
chr19	55669113	55669305	193	*	HypoDMR	chr19	55665307	55669306	4000	+	1to5kb:67945	uc031rna.1	NA	NA	hg19_genes_1to5kb
chr19	55669113	55669305	193	*	HypoDMR	chr19	55668958	55669957	1000	-	promoter:70319	uc002qjg.4	7137	TNNI3	hg19_genes_promoters
chr19	55669113	55669305	193	*	HypoDMR	chr19	55669101	55670100	1000	-	promoter:70320	uc010yft.2	7137	TNNI3	hg19_genes_promoters
chr5	158879786	158879978	193	*	HypoDMR	chr5	158879590	158879801	212	-	exon:223013	uc011deb.1	285627	LINC01845	hg19_genes_exons
chr5	158879786	158879978	193	*	HypoDMR	chr5	158879802	158880396	595	-	intron:199648	uc011deb.1	285627	LINC01845	hg19_genes_introns
chr12	57083604	57083795	192	*	HyperDMR	chr12	57082782	57086781	4000	-	1to5kb:48439	uc001slw.4	10728	PTGES3	hg19_genes_1to5kb
chr12	57083604	57083795	192	*	HyperDMR	chr12	57083079	57087078	4000	-	1to5kb:48440	uc001slu.4	10728	PTGES3	hg19_genes_1to5kb
chr12	57083604	57083795	192	*	HyperDMR	chr12	57083079	57087078	4000	-	1to5kb:48441	uc001slv.4	10728	PTGES3	hg19_genes_1to5kb
chr12	57083604	57083795	192	*	HyperDMR	chr12	57083079	57087078	4000	-	1to5kb:48442	uc010sqs.2	10728	PTGES3	hg19_genes_1to5kb
chr12	57083604	57083795	192	*	HyperDMR	chr12	57083079	57087078	4000	-	1to5kb:48443	uc010sqt.2	10728	PTGES3	hg19_genes_1to5kb
chr4	32033913	32034104	192	*	HyperDMR	chr4	31148424	33888553	2740130	*	intergenic:3793	NA	NA	NA	hg19_genes_intergenic
chr19	1154793	1154984	192	*	HypoDMR	chr19	1154402	1174170	19769	-	intron:552141	uc002lrk.4	22904	SBNO2	hg19_genes_introns
chr19	1154793	1154984	192	*	HypoDMR	chr19	1154402	1174170	19769	-	intron:552172	uc010dse.3	22904	SBNO2	hg19_genes_introns
chr5	180409061	180409251	191	*	HyperDMR	chr5	180377907	180410844	32938	*	intergenic:5116	NA	NA	NA	hg19_genes_intergenic
chr15	23454760	23454950	191	*	HypoDMR	chr15	23449246	23566890	117645	*	intergenic:11521	NA	NA	NA	hg19_genes_intergenic
chr20	44638636	44638826	191	*	HypoDMR	chr20	44638505	44638737	233	+	exon:644721	uc002xqz.3	4318	MMP9	hg19_genes_exons
chr20	44638636	44638826	191	*	HypoDMR	chr20	44638738	44639121	384	+	intron:573322	uc002xqz.3	4318	MMP9	hg19_genes_introns
chr9	125050127	125050317	191	*	HypoDMR	chr9	125048446	125054027	5582	+	intron:289770	uc010mvz.2	92399	MRRF	hg19_genes_introns
chr9	125050127	125050317	191	*	HypoDMR	chr9	125047567	125054027	6461	+	intron:289775	uc010mwa.3	92399	MRRF	hg19_genes_introns
chr9	125050127	125050317	191	*	HypoDMR	chr9	125047567	125054027	6461	+	intron:289780	uc011lyr.2	92399	MRRF	hg19_genes_introns
chr9	125050127	125050317	191	*	HypoDMR	chr9	125048446	125054027	5582	+	intron:289787	uc004bme.3	92399	MRRF	hg19_genes_introns
chr9	125050127	125050317	191	*	HypoDMR	chr9	125047567	125054027	6461	+	intron:289792	uc022bmy.1	92399	MRRF	hg19_genes_introns
chrX	9566535	9566725	191	*	HypoDMR	chrX	9503075	9608312	105238	+	intron:605183	uc004csq.4	6907	TBL1X	hg19_genes_introns
chrX	9566535	9566725	191	*	HypoDMR	chrX	9469890	9608312	138423	+	intron:605199	uc010ndq.3	6907	TBL1X	hg19_genes_introns
chrX	9566535	9566725	191	*	HypoDMR	chrX	9469890	9608312	138423	+	intron:605216	uc010ndr.3	6907	TBL1X	hg19_genes_introns
chrX	9566535	9566725	191	*	HypoDMR	chrX	9469890	9608312	138423	+	intron:605232	uc004csr.3	6907	TBL1X	hg19_genes_introns
chr5	148620064	148620253	190	*	HyperDMR	chr5	148620239	148620337	99	+	exon:207405	uc003lpy.2	22885	ABLIM3	hg19_genes_exons
chr5	148620064	148620253	190	*	HyperDMR	chr5	148620239	148620337	99	+	exon:207428	uc003lpz.1	22885	ABLIM3	hg19_genes_exons
chr5	148620064	148620253	190	*	HyperDMR	chr5	148619452	148620238	787	+	intron:185828	uc003lpy.2	22885	ABLIM3	hg19_genes_introns
chr5	148620064	148620253	190	*	HyperDMR	chr5	148619452	148620238	787	+	intron:185850	uc003lpz.1	22885	ABLIM3	hg19_genes_introns
chr5	148620064	148620253	190	*	HyperDMR	chr5	148619452	148624443	4992	+	intron:185871	uc003lqa.1	22885	ABLIM3	hg19_genes_introns
chr5	148620064	148620253	190	*	HyperDMR	chr5	148619452	148624443	4992	+	intron:185889	uc003lqb.3	22885	ABLIM3	hg19_genes_introns
chr5	148620064	148620253	190	*	HyperDMR	chr5	148619452	148622053	2602	+	intron:185909	uc003lqc.1	22885	ABLIM3	hg19_genes_introns
chr5	148620064	148620253	190	*	HyperDMR	chr5	148619452	148622053	2602	+	intron:185928	uc003lqd.1	22885	ABLIM3	hg19_genes_introns
chr5	148620064	148620253	190	*	HyperDMR	chr5	148619452	148624443	4992	+	intron:185947	uc003lqe.1	22885	ABLIM3	hg19_genes_introns
chr5	148620064	148620253	190	*	HyperDMR	chr5	148619452	148624443	4992	+	intron:185965	uc003lqf.3	22885	ABLIM3	hg19_genes_introns
chrY	8988229	8988418	190	*	HyperDMR	chrY	8690424	9154669	464246	*	intergenic:16341	NA	NA	NA	hg19_genes_intergenic
chr19	53700891	53701080	190	*	HypoDMR	chr19	53697620	53701619	4000	-	1to5kb:70201	uc010eqm.1	79788	ZNF665	hg19_genes_1to5kb
chr17	74023388	74023576	189	*	HyperDMR	chr17	74023280	74023507	228	-	5UTR:87982	uc002jqi.2	2125	EVPL	hg19_genes_5UTRs
chr17	74023388	74023576	189	*	HyperDMR	chr17	74023280	74023507	228	-	5UTR:87983	uc010wss.1	2125	EVPL	hg19_genes_5UTRs
chr17	74023388	74023576	189	*	HyperDMR	chr17	74023182	74023507	326	-	5UTR:87984	uc010wst.1	2125	EVPL	hg19_genes_5UTRs
chr17	74023388	74023576	189	*	HyperDMR	chr17	74023182	74023507	326	-	exon:588400	uc002jqi.2	2125	EVPL	hg19_genes_exons
chr17	74023388	74023576	189	*	HyperDMR	chr17	74023182	74023507	326	-	exon:588422	uc010wss.1	2125	EVPL	hg19_genes_exons
chr17	74023388	74023576	189	*	HyperDMR	chr17	74023182	74023507	326	-	exon:588444	uc010wst.1	2125	EVPL	hg19_genes_exons
chr17	74023388	74023576	189	*	HyperDMR	chr17	74023508	74024507	1000	-	promoter:64326	uc002jqi.2	2125	EVPL	hg19_genes_promoters
chr17	74023388	74023576	189	*	HyperDMR	chr17	74023508	74024507	1000	-	promoter:64327	uc010wss.1	2125	EVPL	hg19_genes_promoters
chr17	74023388	74023576	189	*	HyperDMR	chr17	74023508	74024507	1000	-	promoter:64328	uc010wst.1	2125	EVPL	hg19_genes_promoters
chr11	66882677	66882865	189	*	HypoDMR	chr11	66881740	66885739	4000	+	1to5kb:42216	uc001ojw.3	22992	KDM2A	hg19_genes_1to5kb
chr11	66882677	66882865	189	*	HypoDMR	chr11	66881740	66885739	4000	+	1to5kb:42217	uc001ojx.3	22992	KDM2A	hg19_genes_1to5kb
chr16	67686573	67686761	189	*	HypoDMR	chr16	67686442	67686921	480	+	intron:474698	uc010cel.1	146206	CARMIL2	hg19_genes_introns
chr16	67686573	67686761	189	*	HypoDMR	chr16	67686442	67686921	480	+	intron:474726	uc002etn.3	146206	CARMIL2	hg19_genes_introns
chr16	67686573	67686761	189	*	HypoDMR	chr16	67686442	67686921	480	+	intron:474764	uc010vjr.2	146206	CARMIL2	hg19_genes_introns
chr16	67686573	67686761	189	*	HypoDMR	chr16	67685891	67686890	1000	+	promoter:58223	uc010vjs.1	NA	NA	hg19_genes_promoters
chr19	7004375	7004563	189	*	HypoDMR	chr19	6995858	7004963	9106	*	intergenic:13786	NA	NA	NA	hg19_genes_intergenic
chr16	84641327	84641514	188	*	HyperDMR	chr16	84623869	84651106	27238	-	intron:488751	uc002fid.3	23406	COTL1	hg19_genes_introns
chr15	84912988	84913175	188	*	HypoDMR	chr15	84911698	84915697	4000	-	1to5kb:56564	uc021stm.1	NA	NA	hg19_genes_1to5kb
chr15	84912988	84913175	188	*	HypoDMR	chr15	84911345	84914120	2776	+	3UTR:42367	uc021stn.2	643707	GOLGA6L4	hg19_genes_3UTRs
chr15	84912988	84913175	188	*	HypoDMR	chr15	84911212	84914120	2909	+	exon:504760	uc021stn.2	643707	GOLGA6L4	hg19_genes_exons
chr21	45580212	45580398	187	*	HyperDMR	chr21	45565606	45646721	81116	*	intergenic:15205	NA	NA	NA	hg19_genes_intergenic
chr4	185304731	185304917	187	*	HypoDMR	chr4	185296025	185308875	12851	*	intergenic:4351	NA	NA	NA	hg19_genes_intergenic
chr8	12070430	12070616	187	*	HypoDMR	chr8	12003210	12276650	273441	+	intron:262532	uc011kxp.1	100506990	FAM86B2-DT	hg19_genes_introns
chr1	103047713	103047898	186	*	HyperDMR	chr1	102467791	103342022	874232	*	intergenic:729	NA	NA	NA	hg19_genes_intergenic
chr11	114126220	114126405	186	*	HypoDMR	chr11	114123553	114127552	4000	+	1to5kb:42830	uc001por.1	4837	NNMT	hg19_genes_1to5kb
chr16	67977997	67978182	186	*	HypoDMR	chr16	67977377	67978742	1366	-	3UTR:45758	uc010ceu.2	6560	SLC12A4	hg19_genes_3UTRs
chr16	67977997	67978182	186	*	HypoDMR	chr16	67977377	67978742	1366	-	3UTR:45759	uc010vkh.1	6560	SLC12A4	hg19_genes_3UTRs
chr16	67977997	67978182	186	*	HypoDMR	chr16	67977377	67978742	1366	-	3UTR:45760	uc002euz.2	6560	SLC12A4	hg19_genes_3UTRs
chr16	67977997	67978182	186	*	HypoDMR	chr16	67977377	67978742	1366	-	3UTR:45761	uc010vki.1	6560	SLC12A4	hg19_genes_3UTRs
chr16	67977997	67978182	186	*	HypoDMR	chr16	67977377	67978742	1366	-	3UTR:45762	uc010vkj.1	6560	SLC12A4	hg19_genes_3UTRs
chr16	67977997	67978182	186	*	HypoDMR	chr16	67978005	67978015	11	-	5UTR:81723	uc002euy.1	3931	LCAT	hg19_genes_5UTRs
chr16	67977997	67978182	186	*	HypoDMR	chr16	67977851	67978015	165	-	exon:546587	uc002euy.1	3931	LCAT	hg19_genes_exons
chr16	67977997	67978182	186	*	HypoDMR	chr16	67977377	67978834	1458	-	exon:546616	uc010ceu.2	6560	SLC12A4	hg19_genes_exons
chr16	67977997	67978182	186	*	HypoDMR	chr16	67977377	67978834	1458	-	exon:546640	uc010vkh.1	6560	SLC12A4	hg19_genes_exons
chr16	67977997	67978182	186	*	HypoDMR	chr16	67977377	67978834	1458	-	exon:546664	uc002euz.2	6560	SLC12A4	hg19_genes_exons
chr16	67977997	67978182	186	*	HypoDMR	chr16	67977377	67978834	1458	-	exon:546688	uc010vki.1	6560	SLC12A4	hg19_genes_exons
chr16	67977997	67978182	186	*	HypoDMR	chr16	67977377	67978834	1458	-	exon:546711	uc010vkj.1	6560	SLC12A4	hg19_genes_exons
chr16	67977997	67978182	186	*	HypoDMR	chr16	67978016	67979015	1000	-	promoter:59739	uc002euy.1	3931	LCAT	hg19_genes_promoters
chr7	12536715	12536900	186	*	HypoDMR	chr7	12448853	12591186	142334	*	intergenic:6135	NA	NA	NA	hg19_genes_intergenic
chrX	9735488	9735672	185	*	HyperDMR	chrX	9735006	9739005	4000	-	1to5kb:76978	uc004cst.2	4935	GPR143	hg19_genes_1to5kb
chr4	160614703	160614887	185	*	HypoDMR	chr4	160281302	162305043	2023742	*	intergenic:4281	NA	NA	NA	hg19_genes_intergenic
chr4	178362346	178362529	184	*	HyperDMR	chr4	178361133	178365132	4000	+	1to5kb:18781	uc003iux.1	NA	NA	hg19_genes_1to5kb
chr4	178362346	178362529	184	*	HyperDMR	chr4	178361581	178363402	1822	-	intron:173881	uc003iuu.2	175	AGA	hg19_genes_introns
chr4	178362346	178362529	184	*	HyperDMR	chr4	178361581	178363402	1822	-	intron:173888	uc003iuv.2	175	AGA	hg19_genes_introns
chr4	178362346	178362529	184	*	HyperDMR	chr4	178361581	178363402	1822	-	intron:173896	uc003iuw.3	175	AGA	hg19_genes_introns
chr22	20142546	20142729	184	*	HypoDMR	chr22	20142432	20186252	43821	*	intergenic:15274	NA	NA	NA	hg19_genes_intergenic
chr19	46443427	46443609	183	*	HyperDMR	chr19	46442771	46444203	1433	-	exon:632869	uc002pdv.2	4858	NOVA2	hg19_genes_exons
chr1	2065140	2065321	182	*	HyperDMR	chr1	1991031	2066700	75670	+	intron:954	uc001aiq.3	5590	PRKCZ	hg19_genes_introns
chr1	2065140	2065321	182	*	HyperDMR	chr1	2005369	2066700	61332	+	intron:968	uc001air.3	5590	PRKCZ	hg19_genes_introns
chr1	2065140	2065321	182	*	HyperDMR	chr1	2005715	2066700	60986	+	intron:982	uc010nyw.2	5590	PRKCZ	hg19_genes_introns
chr1	2065140	2065321	182	*	HyperDMR	chr1	2036335	2066700	30366	+	intron:996	uc001ais.3	5590	PRKCZ	hg19_genes_introns
chr10	134330867	134331048	182	*	HypoDMR	chr10	134325666	134331597	5932	-	intron:336026	uc001lln.3	NA	NA	hg19_genes_introns
chr17	8601494	8601675	182	*	HypoDMR	chr17	8539080	8633245	94166	*	intergenic:12702	NA	NA	NA	hg19_genes_intergenic
chrX	40804628	40804809	182	*	HypoDMR	chrX	40715120	40939887	224768	*	intergenic:15719	NA	NA	NA	hg19_genes_intergenic
chrX	140048203	140048384	182	*	HypoDMR	chrX	140013385	140079755	66371	*	intergenic:16199	NA	NA	NA	hg19_genes_intergenic
chr7	132338097	132338277	181	*	HyperDMR	chr7	132334448	132338447	4000	-	1to5kb:31410	uc003vrb.3	91584	PLXNA4	hg19_genes_1to5kb
chr7	132338097	132338277	181	*	HyperDMR	chr7	132333803	132346239	12437	+	intron:244999	uc003vrd.1	286023	FLJ40288	hg19_genes_introns
chr1	228748889	228749069	181	*	HypoDMR	chr1	228683890	228775393	91504	*	intergenic:1513	NA	NA	NA	hg19_genes_intergenic
chr10	22200019	22200199	181	*	HypoDMR	chr10	22193542	22207707	14166	-	intron:323364	uc001irc.3	64215	DNAJC1	hg19_genes_introns
chr8	1309059	1309239	181	*	HypoDMR	chr8	1255828	1444531	188704	*	intergenic:6883	NA	NA	NA	hg19_genes_intergenic
chr7	556025	556204	180	*	HyperDMR	chr7	555028	559027	4000	+	1to5kb:27868	uc021zyh.1	441307	PDGFA-DT	hg19_genes_1to5kb
chr7	556025	556204	180	*	HyperDMR	chr7	554105	558104	4000	-	1to5kb:29920	uc003sit.1	5154	PDGFA	hg19_genes_1to5kb
[truncated: 1,207 more rows]

## Sheet: Table S5
Supplementary Table 5. Fisher’s exact test statistics to check whether age-assocated CpGs were more likely to overlap ALS-related DMRs than other CpGs.
Rows: T/F indicates whether a CpG associates with age (FDR<.05)
Columns: T/F indicates whether CpGs lie within ALS DMRs.
	FALSE	TRUE
FALSE	27562319	13695
TRUE	5208	15
Fisher's Exact Test for Count Data
p-value	1.094e-07
odds ratio	5.796447
15 age-associated CpGs (P<0.05) were found to be overlapped with ALS DMRs
chr	pos	mu1	mu2	diff	diff.se	stat	phi1	phi2	pval	fdr
chr1	2055027	0.976283	0.207231	0.769052	0.15195	5.06121	0.0599621	0.0646416	4.16603e-07	0.0050089
chr1	2055702	0.785518	0.0455877	0.73993	0.10704	6.91262	0.0632867	0.0659072	4.75787e-12	4.9149e-07
chr1	2055735	0.815756	0.147629	0.668127	0.138668	4.81818	0.0633588	0.0659581	1.44872e-06	0.0128563
chr1	153590268	0.942883	0.413839	0.529044	0.108567	4.873	0.0479907	0.0858369	1.09919e-06	0.0104939
chr1	153590319	0.640133	0.138628	0.501504	0.0977345	5.13129	0.0519407	0.0584115	2.87765e-07	0.00374029
chr1	153590365	0.877784	0.334807	0.542977	0.115623	4.6961	0.100111	0.0940854	2.65179e-06	0.0199515
chr1	161412302	0.101252	0.947915	-0.846663	0.177371	-4.77341	0.0601194	0.0646552	1.8113e-06	0.0150931
chr1	161412322	0.103056	0.947915	-0.844859	0.179723	-4.70089	0.0602448	0.0646552	2.5903e-06	0.019611
chr12	40289451	0.0991912	0.98189	-0.882699	0.12455	-7.08712	0.0599645	0.064897	1.36928e-12	1.72272e-07
chr12	40289479	0.117914	0.979174	-0.86126	0.146352	-5.88486	0.0597999	0.0649308	3.98386e-09	0.000130035
chr14	66258120	0.793588	0.281403	0.512185	0.101619	5.04026	0.069577	0.0602302	4.64891e-07	0.00545861
chr16	28758165	0.117914	0.96082	-0.842905	0.167689	-5.0266	0.0597999	0.0647356	4.99254e-07	0.00575534
chr16	28758185	0.208019	0.96082	-0.752801	0.16628	-4.5273	0.0604133	0.0647356	5.97423e-06	0.0360325
chr2	241614630	0.968509	0.116181	0.852328	0.157437	5.41377	0.0598525	0.0649068	6.17122e-08	0.00113938
chr6	32555051	0.172667	0.9654	-0.792733	0.130917	-6.05523	0.0674198	0.064944	1.40213e-09	5.65388e-05

## Sheet: Table S6
Supplementary Table 6. DMR-related genes showing differential gene expression in the cervical segment of the spinal cord.
gene	geneid	cervical.lfc	cervical.t	cervical.p	cervical.fdr	thoracic.lfc	thoracic.t	thoracic.p	thoracic.fdr	lumbar.lfc	lumbar.t	lumbar.p	lumbar.fdr	seqnames	start	end	width	name	score	annot.seqnames	annot.start	annot.end	annot.width	annot.strand	annot.id	annot.tx_id	annot.type
[truncated: 964 more rows]

## Sheet: Table S7
Supplementary Table 7. DMR-related genes showing differential gene expression in the lumbar segment of the spinal cord.
[truncated: 1,274 more rows]

## Sheet: Table S8
Supplementary Table 8. DMR-related genes showing differential gene expression in the thoracic segment of the spinal cord.
[truncated: 28 more rows]

## Sheet: Table S9
Supplementary Table 9. DMR-related genes showing signficant correlation with disease duration in the cervical segment of the spinal cord.
[truncated: 132 more rows]

[truncated: 4 more sheets: Table S10, Table S11, Table S12, Table S13]
